# Supplementary material for: {4-Bromo-2-[(5-chloro-2-oxidophen­yl)imino­methyl]­phenolato-κ3 O,N,O′}(methanol-κO)(methano­lato-κO)­oxidovanadium(V)
Source: Acta Crystallogr Sect E Struct Rep Online. 2012 Jan 31;68(Pt 2):m221–2. doi: 10.1107/S160053681200311X (PMC3274936; doi:10.1107/S160053681200311X)
Supplement: Supplementary file 1 [file e-68-0m221-sup1.cif]

##############################################################################
#                                                                            #
# This CIF contains the data in a paper accepted for publication in          #
# Acta Crystallographica Section E. It conforms to the requirements of       #
# Notes for Authors for Acta Crystallographica Section E, and has been       #
# peer reviewed under the auspices of the IUCr Commission on Journals.       #
#                                                                            #
# Full details of the Crystallographic Information File format               #
# are given in the paper "The Crystallographic Information File (CIF):       #
# a New Standard Archive File for Crystallography" by S. R. Hall, F. H.      #
# Allen and I. D. Brown [Acta Cryst. (1991), A47, 655-685].                  #
#                                                                            #
# The current version of the core CIF dictionary is obtainable from          #
# ftp://ftp.iucr.org/pub/cif_core.dic.                                       #
#                                                                            #
# Software is freely available for graphical display of the structure(s)     #
# in this CIF. For information consult the CIF software page                 #
# http://www.iucr.org/resources/cif/software.                                #
#                                                                            #
# This file may be used for bona fide research purposes within the           #
# scientific community so long as proper attribution is given to the journal # 
# article from which it was obtained.                                        #
#                                                                            #
##############################################################################
data_global
_audit_creation_method     SHELXL-97
_journal_date_recd_electronic     2012-01-24
_journal_date_accepted     2012-01-25
_journal_name_full     'Acta Crystallographica, Section E'
_journal_year     2012
_journal_volume     68
_journal_issue      2
_journal_page_first     m221
_journal_page_last     m222
_journal_paper_category     QM
_journal_paper_doi     10.1107/S160053681200311X
_journal_coeditor_code     HG5167
_publ_contact_author_name     ' Edward RT Tiekink '
_publ_contact_author_address
;
Department of Chemistry, University of Malaya,
50603 Kuala Lumpur, Malaysia
;
_publ_contact_author_email
;
edward.tiekink@gmail.com
;
_publ_contact_author_fax     ' +60 3 7967 4193 '
_publ_contact_author_phone     ' +60 3 7967 6775 '
_publ_section_title
;\
{2-[(5-Chloro-2-oxidophenyl)iminomethyl]-4-bromophenolato-\k^3^<i>O</i>,\
<i>N</i>,<i>O</i>'}(methanol-\k<i>O</i>)(methanolato-\k<i>O</i>)\
oxidovanadium(V)
;
loop_
    _publ_author_name
    _publ_author_footnote
    _publ_author_address
    'Gholam Hossein Shahverdizadeh'
;
Additional correspondence author, e-mail: shahverdizadeh@iaut.ac.ir.
;
;
Department of Chemistry, Faculty of Science, Tabriz Branch,
Islamic Azad University, PO Box 1655, Tabriz, Iran
;
    'Ng, Seik Weng' .
;
Department of Chemistry, University of Malaya,
50603 Kuala Lumpur, Malaysia
and
Chemistry Department, Faculty of Science, King Abdulaziz University,
PO Box 80203 Jeddah, Saudi Arabia
;
    'Tiekink, Edward R. T.' .
;
Department of Chemistry, University of Malaya,
50603 Kuala Lumpur, Malaysia
;
    'Babak Mirtamizdoust' .
;
Department of Inorganic Chemistry, Faculty of Chemistry,
University of Tabriz, PO Box 5166616471, Tabriz, Iran
;
data_I
_audit_creation_method     SHELXL-97
_chemical_name_systematic
;
{2-[(5-Chloro-2-oxidophenyl)iminomethyl]-4-bromophenolato-
\k^3^<i>O</i>,<i>N</i>,<i>O</i>'}(methanol-\k<i>O</i>)(methanolato-
\k<i>O</i>)oxidovanadium(V)
;
_chemical_name_common     ?
_chemical_formula_moiety     'C15 H14 Br Cl N O5 V'
_chemical_formula_sum     'C15 H14 Br Cl N O5 V'
_chemical_formula_iupac     '[V (C13 H7 Br Cl N O2) (C H3 O) O (C H4 O)]'
_chemical_formula_weight     454.57
_chemical_melting_point     ?
_symmetry_cell_setting     monoclinic
_symmetry_space_group_name_H-M     'P 21/n'
_symmetry_space_group_name_Hall     '-P 2yn'
loop_
    _symmetry_equiv_pos_as_xyz
    'x, y, z'
    '-x+1/2, y+1/2, -z+1/2'
    '-x, -y, -z'
    'x-1/2, -y-1/2, z-1/2'
_cell_length_a     9.9585(2)
_cell_length_b     9.8949(2)
_cell_length_c     17.3612(3)
_cell_angle_alpha     90.00
_cell_angle_beta     100.746(2)
_cell_angle_gamma     90.00
_cell_volume     1680.74(6)
_cell_formula_units_Z     4
_cell_measurement_reflns_used     3765
_cell_measurement_theta_min     4.4648
_cell_measurement_theta_max     76.3154
_cell_measurement_temperature     100(2)
_exptl_crystal_description     plate
_exptl_crystal_colour     brown
_exptl_crystal_size_max     0.20
_exptl_crystal_size_mid     0.20
_exptl_crystal_size_min     0.02
_exptl_crystal_density_diffrn     1.796
_exptl_crystal_density_meas     ?
_exptl_crystal_density_method     'not measured'
_exptl_crystal_F_000     904
_exptl_absorpt_coefficient_mu     9.422
_exptl_absorpt_correction_type     multi-scan
_exptl_absorpt_process_details     '(CrysAlis PRO; Agilent, 2010)'
_exptl_absorpt_correction_T_min     0.2545
_exptl_absorpt_correction_T_max     0.8339
_diffrn_ambient_temperature     100(2)
_diffrn_radiation_type     CuK\a
_diffrn_radiation_wavelength     1.54184
_diffrn_radiation_source     'SuperNova (Cu) X-ray Source'
_diffrn_radiation_monochromator     Mirror
_diffrn_measurement_device_type
                  'Agilent SuperNova Dual diffractometer with an Atlas detector'
_diffrn_measurement_method     '\w scan'
_diffrn_detector_area_resol_mean     10.4041
_diffrn_reflns_number     6974
_diffrn_reflns_av_R_equivalents     0.0286
_diffrn_reflns_av_sigmaI/netI     0.0347
_diffrn_reflns_theta_min     4.77
_diffrn_reflns_theta_max     76.51
_diffrn_reflns_theta_full     76.51
_diffrn_measured_fraction_theta_max     0.978
_diffrn_measured_fraction_theta_full     0.978
_diffrn_reflns_limit_h_min     -12
_diffrn_reflns_limit_h_max     12
_diffrn_reflns_limit_k_min     -12
_diffrn_reflns_limit_k_max     12
_diffrn_reflns_limit_l_min     -10
_diffrn_reflns_limit_l_max     21
_diffrn_standards_number     0
_diffrn_standards_interval_count     0
_diffrn_standards_interval_time     0
_diffrn_standards_decay_%     0
_reflns_number_total     3453
_reflns_number_gt     3125
_reflns_threshold_expression     I>2\s(I)
_refine_ls_structure_factor_coef     Fsqd
_refine_ls_matrix_type     full
_refine_ls_R_factor_all     0.0503
_refine_ls_R_factor_gt     0.0463
_refine_ls_wR_factor_gt     0.1262
_refine_ls_wR_factor_ref     0.1312
_refine_ls_goodness_of_fit_ref     1.043
_refine_ls_restrained_S_all     1.043
_refine_ls_number_reflns     3453
_refine_ls_number_parameters     221
_refine_ls_number_restraints     1
_refine_ls_hydrogen_treatment     mixed
_refine_ls_weighting_scheme     calc
_refine_ls_weighting_details
         'calc w=1/[\s^2^(Fo^2^)+(0.0869P)^2^+1.3682P] where P=(Fo^2^+2Fc^2^)/3'
_atom_sites_solution_hydrogens     geom
_atom_sites_solution_primary     direct
_atom_sites_solution_secondary     difmap
_refine_ls_shift/su_max     0.001
_refine_ls_shift/su_mean     0.001
_refine_diff_density_max     1.367
_refine_diff_density_min     -0.925
_refine_ls_extinction_method     none
_refine_ls_extinction_coef     ?
loop_
    _atom_type_symbol
    _atom_type_description
    _atom_type_scat_dispersion_real
    _atom_type_scat_dispersion_imag
    _atom_type_scat_source
    'C' 'C' 0.0181 0.0091
                         'International Tables Vol C Tables 4.2.6.8 and 6.1.1.4'
    'H' 'H' 0.0000 0.0000
                         'International Tables Vol C Tables 4.2.6.8 and 6.1.1.4'
    'N' 'N' 0.0311 0.0180
                         'International Tables Vol C Tables 4.2.6.8 and 6.1.1.4'
    'O' 'O' 0.0492 0.0322
                         'International Tables Vol C Tables 4.2.6.8 and 6.1.1.4'
    'Cl' 'Cl' 0.3639 0.7018
                         'International Tables Vol C Tables 4.2.6.8 and 6.1.1.4'
    'V' 'V' 0.0687 2.1097
                         'International Tables Vol C Tables 4.2.6.8 and 6.1.1.4'
    'Br' 'Br' -0.6763 1.2805
                         'International Tables Vol C Tables 4.2.6.8 and 6.1.1.4'
_computing_data_collection     'CrysAlis PRO (Agilent, 2010)'
_computing_cell_refinement     'CrysAlis PRO (Agilent, 2010)'
_computing_data_reduction     'CrysAlis PRO (Agilent, 2010)'
_computing_structure_solution     'SHELXS97 (Sheldrick, 2008)'
_computing_structure_refinement     'SHELXL97 (Sheldrick, 2008)'
_computing_molecular_graphics
;
ORTEP-3 (Farrugia, 1997) and DIAMOND (Brandenburg, 2006)
;
_computing_publication_material     'publCIF (Westrip, 2010)'
loop_
    _atom_site_type_symbol
    _atom_site_label
    _atom_site_fract_x
    _atom_site_fract_y
    _atom_site_fract_z
    _atom_site_U_iso_or_equiv
    _atom_site_adp_type
    _atom_site_calc_flag
    _atom_site_refinement_flags
    _atom_site_occupancy
    _atom_site_symmetry_multiplicity
    _atom_site_disorder_assembly
    _atom_site_disorder_group
    Br Br 0.21340(4) 0.40275(4) 0.54299(2) 0.03558(16) Uani d . 1 1 . .
    V V 0.58605(5) 1.02259(5) 0.71783(3) 0.01590(16) Uani d . 1 1 . .
    Cl Cl 0.86189(8) 1.03418(8) 0.37755(4) 0.02228(19) Uani d . 1 1 . .
    O O1 0.4952(2) 0.8625(2) 0.73417(12) 0.0202(4) Uani d . 1 1 . .
    O O2 0.7315(2) 1.1284(2) 0.68762(12) 0.0177(4) Uani d . 1 1 . .
    O O3 0.7673(2) 0.8869(2) 0.76214(13) 0.0194(4) Uani d D 1 1 . .
    H H3 0.752(5) 0.8057(17) 0.771(3) 0.041(13) Uiso d D 1 1 . .
    O O4 0.6177(2) 1.0892(2) 0.81386(13) 0.0211(5) Uani d . 1 1 . .
    O O5 0.4594(2) 1.1120(2) 0.67670(13) 0.0220(5) Uani d . 1 1 . .
    N N1 0.6091(3) 0.9280(3) 0.60826(15) 0.0169(5) Uani d . 1 1 . .
    C C1 0.4304(3) 0.7660(3) 0.68900(17) 0.0181(6) Uani d . 1 1 . .
    C C2 0.3401(3) 0.6813(3) 0.72029(19) 0.0216(6) Uani d . 1 1 . .
    H H2 0.3230 0.6980 0.7715 0.026 Uiso calc R 1 1 . .
    C C3 0.2760(3) 0.5739(3) 0.6771(2) 0.0234(7) Uani d . 1 1 . .
    H H3A 0.2160 0.5164 0.6986 0.028 Uiso calc R 1 1 . .
    C C4 0.3008(3) 0.5516(3) 0.6017(2) 0.0237(7) Uani d . 1 1 . .
    C C5 0.3868(3) 0.6329(3) 0.56906(19) 0.0218(6) Uani d . 1 1 . .
    H H5 0.4016 0.6157 0.5175 0.026 Uiso calc R 1 1 . .
    C C6 0.4529(3) 0.7419(3) 0.61230(18) 0.0191(6) Uani d . 1 1 . .
    C C7 0.5457(3) 0.8232(3) 0.57644(17) 0.0182(6) Uani d . 1 1 . .
    H H7 0.5606 0.7972 0.5260 0.022 Uiso calc R 1 1 . .
    C C8 0.7007(3) 1.0031(3) 0.57077(18) 0.0171(6) Uani d . 1 1 . .
    C C9 0.7317(3) 0.9777(3) 0.49641(17) 0.0172(6) Uani d . 1 1 . .
    H H9 0.6910 0.9041 0.4654 0.021 Uiso calc R 1 1 . .
    C C10 0.8226(3) 1.0625(3) 0.46973(17) 0.0189(6) Uani d . 1 1 . .
    C C11 0.8838(3) 1.1709(3) 0.51455(18) 0.0212(6) Uani d . 1 1 . .
    H H11 0.9462 1.2277 0.4946 0.025 Uiso calc R 1 1 . .
    C C12 0.8540(3) 1.1961(3) 0.58772(18) 0.0202(6) Uani d . 1 1 . .
    H H12 0.8950 1.2701 0.6182 0.024 Uiso calc R 1 1 . .
    C C13 0.7623(3) 1.1110(3) 0.61637(17) 0.0169(6) Uani d . 1 1 . .
    C C14 0.8841(3) 0.9337(4) 0.8166(2) 0.0259(7) Uani d . 1 1 . .
    H H14A 0.9514 0.8607 0.8278 0.039 Uiso calc R 1 1 . .
    H H14B 0.8559 0.9619 0.8653 0.039 Uiso calc R 1 1 . .
    H H14C 0.9250 1.0107 0.7939 0.039 Uiso calc R 1 1 . .
    C C15 0.5543(4) 1.2004(4) 0.84499(19) 0.0256(7) Uani d . 1 1 . .
    H H15A 0.5968 1.2136 0.9001 0.038 Uiso calc R 1 1 . .
    H H15B 0.4567 1.1817 0.8412 0.038 Uiso calc R 1 1 . .
    H H15C 0.5660 1.2822 0.8152 0.038 Uiso calc R 1 1 . .
loop_
    _atom_site_aniso_label
    _atom_site_aniso_U_11
    _atom_site_aniso_U_22
    _atom_site_aniso_U_33
    _atom_site_aniso_U_12
    _atom_site_aniso_U_13
    _atom_site_aniso_U_23
    Br 0.0332(2) 0.0270(2) 0.0455(3) -0.01347(15) 0.00452(18) -0.01039(15)
    V 0.0176(3) 0.0136(3) 0.0168(3) -0.00055(19) 0.0040(2) -0.00131(18)
    Cl 0.0255(4) 0.0234(4) 0.0193(4) 0.0001(3) 0.0078(3) 0.0003(3)
    O1 0.0231(11) 0.0182(10) 0.0201(10) -0.0041(9) 0.0057(8) -0.0012(8)
    O2 0.0203(10) 0.0146(10) 0.0188(10) -0.0018(8) 0.0051(8) -0.0001(8)
    O3 0.0208(11) 0.0135(10) 0.0228(10) -0.0017(8) 0.0008(8) 0.0025(8)
    O4 0.0231(11) 0.0203(11) 0.0209(10) -0.0001(9) 0.0068(8) -0.0028(8)
    O5 0.0212(11) 0.0203(11) 0.0241(11) 0.0011(9) 0.0035(9) -0.0008(8)
    N1 0.0175(12) 0.0151(12) 0.0182(11) 0.0005(10) 0.0036(9) -0.0008(9)
    C1 0.0169(13) 0.0140(14) 0.0225(14) 0.0021(11) 0.0017(11) 0.0013(11)
    C2 0.0185(14) 0.0193(15) 0.0276(15) -0.0004(12) 0.0058(12) 0.0011(12)
    C3 0.0174(15) 0.0196(15) 0.0334(17) -0.0030(12) 0.0052(12) 0.0026(13)
    C4 0.0184(15) 0.0161(14) 0.0338(17) -0.0032(12) -0.0025(12) -0.0014(13)
    C5 0.0213(15) 0.0183(15) 0.0244(15) 0.0007(12) 0.0006(12) -0.0023(12)
    C6 0.0179(14) 0.0146(14) 0.0242(14) -0.0001(12) 0.0024(11) 0.0018(11)
    C7 0.0198(14) 0.0160(14) 0.0190(13) 0.0020(12) 0.0039(11) 0.0003(11)
    C8 0.0178(14) 0.0132(13) 0.0203(14) 0.0002(11) 0.0038(11) 0.0005(11)
    C9 0.0203(15) 0.0142(14) 0.0171(14) 0.0016(11) 0.0031(11) -0.0001(10)
    C10 0.0197(14) 0.0201(15) 0.0167(13) 0.0032(12) 0.0031(11) -0.0003(11)
    C11 0.0220(15) 0.0202(15) 0.0219(14) -0.0014(12) 0.0055(11) 0.0040(12)
    C12 0.0205(14) 0.0169(14) 0.0224(14) -0.0014(12) 0.0016(11) -0.0012(11)
    C13 0.0173(14) 0.0148(13) 0.0181(13) 0.0023(11) 0.0019(11) 0.0012(11)
    C14 0.0204(16) 0.0208(15) 0.0322(17) -0.0014(13) -0.0063(13) 0.0010(13)
    C15 0.0266(16) 0.0259(16) 0.0260(15) 0.0014(14) 0.0092(13) -0.0092(13)
loop_
    _geom_bond_atom_site_label_1
    _geom_bond_atom_site_label_2
    _geom_bond_site_symmetry_2
    _geom_bond_distance
    _geom_bond_publ_flag
    Br C4 . 1.906(3) ?
    V O1 . 1.872(2) y
    V O2 . 1.937(2) y
    V O3 . 2.266(2) y
    V O4 . 1.766(2) y
    V O5 . 1.596(2) y
    V N1 . 2.170(3) y
    Cl C10 . 1.740(3) ?
    O1 C1 . 1.324(4) ?
    O2 C13 . 1.340(4) ?
    O3 C14 . 1.433(4) ?
    O3 H3 . 0.835(10) ?
    O4 C15 . 1.424(4) ?
    N1 C7 . 1.284(4) ?
    N1 C8 . 1.425(4) ?
    C1 C6 . 1.411(4) ?
    C1 C2 . 1.411(4) ?
    C2 C3 . 1.385(5) ?
    C2 H2 . 0.9500 ?
    C3 C4 . 1.396(5) ?
    C3 H3A . 0.9500 ?
    C4 C5 . 1.372(5) ?
    C5 C6 . 1.405(4) ?
    C5 H5 . 0.9500 ?
    C6 C7 . 1.451(4) ?
    C7 H7 . 0.9500 ?
    C8 C13 . 1.400(4) ?
    C8 C9 . 1.405(4) ?
    C9 C10 . 1.377(4) ?
    C9 H9 . 0.9500 ?
    C10 C11 . 1.397(4) ?
    C11 C12 . 1.380(4) ?
    C11 H11 . 0.9500 ?
    C12 C13 . 1.400(4) ?
    C12 H12 . 0.9500 ?
    C14 H14A . 0.9800 ?
    C14 H14B . 0.9800 ?
    C14 H14C . 0.9800 ?
    C15 H15A . 0.9800 ?
    C15 H15B . 0.9800 ?
    C15 H15C . 0.9800 ?
loop_
    _geom_angle_atom_site_label_1
    _geom_angle_atom_site_label_2
    _geom_angle_atom_site_label_3
    _geom_angle_site_symmetry_1
    _geom_angle_site_symmetry_3
    _geom_angle
    _geom_angle_publ_flag
    O5 V O4 . . 101.68(11) ?
    O5 V O1 . . 99.96(11) ?
    O4 V O1 . . 100.33(10) ?
    O5 V O2 . . 98.49(11) ?
    O4 V O2 . . 92.46(10) ?
    O1 V O2 . . 154.86(10) ?
    O5 V N1 . . 92.90(11) ?
    O4 V N1 . . 163.59(11) ?
    O1 V N1 . . 84.30(10) ?
    O2 V N1 . . 77.84(9) ?
    O5 V O3 . . 173.36(10) ?
    O4 V O3 . . 84.85(10) ?
    O1 V O3 . . 79.86(9) ?
    O2 V O3 . . 79.85(9) ?
    N1 V O3 . . 80.47(9) ?
    C1 O1 V . . 135.74(19) ?
    C13 O2 V . . 119.48(19) ?
    C14 O3 V . . 122.00(19) ?
    C14 O3 H3 . . 110(3) ?
    V O3 H3 . . 118(4) ?
    C15 O4 V . . 129.3(2) ?
    C7 N1 C8 . . 122.0(3) ?
    C7 N1 V . . 127.0(2) ?
    C8 N1 V . . 110.89(19) ?
    O1 C1 C6 . . 122.4(3) ?
    O1 C1 C2 . . 118.4(3) ?
    C6 C1 C2 . . 119.2(3) ?
    C3 C2 C1 . . 120.7(3) ?
    C3 C2 H2 . . 119.7 ?
    C1 C2 H2 . . 119.7 ?
    C2 C3 C4 . . 119.0(3) ?
    C2 C3 H3A . . 120.5 ?
    C4 C3 H3A . . 120.5 ?
    C5 C4 C3 . . 121.8(3) ?
    C5 C4 Br . . 119.4(3) ?
    C3 C4 Br . . 118.8(3) ?
    C4 C5 C6 . . 119.7(3) ?
    C4 C5 H5 . . 120.1 ?
    C6 C5 H5 . . 120.1 ?
    C5 C6 C1 . . 119.6(3) ?
    C5 C6 C7 . . 118.0(3) ?
    C1 C6 C7 . . 122.5(3) ?
    N1 C7 C6 . . 124.4(3) ?
    N1 C7 H7 . . 117.8 ?
    C6 C7 H7 . . 117.8 ?
    C13 C8 C9 . . 120.5(3) ?
    C13 C8 N1 . . 112.9(3) ?
    C9 C8 N1 . . 126.5(3) ?
    C10 C9 C8 . . 118.1(3) ?
    C10 C9 H9 . . 120.9 ?
    C8 C9 H9 . . 120.9 ?
    C9 C10 C11 . . 121.8(3) ?
    C9 C10 Cl . . 119.1(2) ?
    C11 C10 Cl . . 119.1(2) ?
    C12 C11 C10 . . 120.3(3) ?
    C12 C11 H11 . . 119.8 ?
    C10 C11 H11 . . 119.8 ?
    C11 C12 C13 . . 119.0(3) ?
    C11 C12 H12 . . 120.5 ?
    C13 C12 H12 . . 120.5 ?
    O2 C13 C12 . . 121.8(3) ?
    O2 C13 C8 . . 117.9(3) ?
    C12 C13 C8 . . 120.3(3) ?
    O3 C14 H14A . . 109.5 ?
    O3 C14 H14B . . 109.5 ?
    H14A C14 H14B . . 109.5 ?
    O3 C14 H14C . . 109.5 ?
    H14A C14 H14C . . 109.5 ?
    H14B C14 H14C . . 109.5 ?
    O4 C15 H15A . . 109.5 ?
    O4 C15 H15B . . 109.5 ?
    H15A C15 H15B . . 109.5 ?
    O4 C15 H15C . . 109.5 ?
    H15A C15 H15C . . 109.5 ?
    H15B C15 H15C . . 109.5 ?
loop_
    _geom_torsion_atom_site_label_1
    _geom_torsion_atom_site_label_2
    _geom_torsion_atom_site_label_3
    _geom_torsion_atom_site_label_4
    _geom_torsion_site_symmetry_1
    _geom_torsion_site_symmetry_2
    _geom_torsion_site_symmetry_3
    _geom_torsion_site_symmetry_4
    _geom_torsion
    _geom_torsion_publ_flag
    O5 V O1 C1 . . . . 69.0(3) ?
    O4 V O1 C1 . . . . 172.9(3) ?
    O2 V O1 C1 . . . . -67.7(4) ?
    N1 V O1 C1 . . . . -23.0(3) ?
    O3 V O1 C1 . . . . -104.3(3) ?
    O5 V O2 C13 . . . . -82.2(2) ?
    O4 V O2 C13 . . . . 175.6(2) ?
    O1 V O2 C13 . . . . 54.6(3) ?
    N1 V O2 C13 . . . . 8.9(2) ?
    O3 V O2 C13 . . . . 91.2(2) ?
    O4 V O3 C14 . . . . -36.8(2) ?
    O1 V O3 C14 . . . . -138.3(2) ?
    O2 V O3 C14 . . . . 56.6(2) ?
    N1 V O3 C14 . . . . 135.9(2) ?
    O5 V O4 C15 . . . . -4.4(3) ?
    O1 V O4 C15 . . . . -106.9(3) ?
    O2 V O4 C15 . . . . 94.8(3) ?
    N1 V O4 C15 . . . . 147.9(4) ?
    O3 V O4 C15 . . . . 174.4(3) ?
    O5 V N1 C7 . . . . -85.7(3) ?
    O4 V N1 C7 . . . . 121.4(4) ?
    O1 V N1 C7 . . . . 14.0(3) ?
    O2 V N1 C7 . . . . 176.2(3) ?
    O3 V N1 C7 . . . . 94.6(3) ?
    O5 V N1 C8 . . . . 90.5(2) ?
    O4 V N1 C8 . . . . -62.3(4) ?
    O1 V N1 C8 . . . . -169.7(2) ?
    O2 V N1 C8 . . . . -7.54(19) ?
    O3 V N1 C8 . . . . -89.1(2) ?
    V O1 C1 C6 . . . . 21.3(5) ?
    V O1 C1 C2 . . . . -161.3(2) ?
    O1 C1 C2 C3 . . . . -176.2(3) ?
    C6 C1 C2 C3 . . . . 1.3(5) ?
    C1 C2 C3 C4 . . . . -0.8(5) ?
    C2 C3 C4 C5 . . . . 0.0(5) ?
    C2 C3 C4 Br . . . . 179.5(2) ?
    C3 C4 C5 C6 . . . . 0.2(5) ?
    Br C4 C5 C6 . . . . -179.2(2) ?
    C4 C5 C6 C1 . . . . 0.3(5) ?
    C4 C5 C6 C7 . . . . 178.4(3) ?
    O1 C1 C6 C5 . . . . 176.3(3) ?
    C2 C1 C6 C5 . . . . -1.0(4) ?
    O1 C1 C6 C7 . . . . -1.7(5) ?
    C2 C1 C6 C7 . . . . -179.1(3) ?
    C8 N1 C7 C6 . . . . 179.1(3) ?
    V N1 C7 C6 . . . . -5.0(4) ?
    C5 C6 C7 N1 . . . . 177.6(3) ?
    C1 C6 C7 N1 . . . . -4.3(5) ?
    C7 N1 C8 C13 . . . . -178.1(3) ?
    V N1 C8 C13 . . . . 5.4(3) ?
    C7 N1 C8 C9 . . . . 1.7(5) ?
    V N1 C8 C9 . . . . -174.8(3) ?
    C13 C8 C9 C10 . . . . -0.7(5) ?
    N1 C8 C9 C10 . . . . 179.6(3) ?
    C8 C9 C10 C11 . . . . 0.2(5) ?
    C8 C9 C10 Cl . . . . -179.5(2) ?
    C9 C10 C11 C12 . . . . 0.0(5) ?
    Cl C10 C11 C12 . . . . 179.7(2) ?
    C10 C11 C12 C13 . . . . 0.4(5) ?
    V O2 C13 C12 . . . . 171.7(2) ?
    V O2 C13 C8 . . . . -8.8(4) ?
    C11 C12 C13 O2 . . . . 178.6(3) ?
    C11 C12 C13 C8 . . . . -0.9(5) ?
    C9 C8 C13 O2 . . . . -178.4(3) ?
    N1 C8 C13 O2 . . . . 1.4(4) ?
    C9 C8 C13 C12 . . . . 1.0(5) ?
    N1 C8 C13 C12 . . . . -179.2(3) ?
loop_
    _geom_hbond_atom_site_label_D
    _geom_hbond_atom_site_label_H
    _geom_hbond_atom_site_label_A
    _geom_hbond_site_symmetry_A
    _geom_hbond_distance_DH
    _geom_hbond_distance_HA
    _geom_hbond_distance_DA
    _geom_hbond_angle_DHA
    O3 H3 O2 2_646 0.835(10) 1.893(18) 2.702(3) 163(5)
