# Supplementary material for: {4-Bromo-2-[(5-chloro-2-oxidophen­yl)imino­methyl]­phenolato-κ3 O,N,O′}(methanol-κO)(methano­lato-κO)­oxidovanadium(V)
Source: Acta Crystallogr Sect E Struct Rep Online. 2012 Jan 31;68(Pt 2):m221–2. doi: 10.1107/S160053681200311X (PMC3274936; doi:10.1107/S160053681200311X)
Supplement: Supplementary file 2 [file e-68-0m221-Isup2.hkl]

# 
# h,k,l, Fc-squared, Fo-squared, sigma(Fo-squared) and status flag 
# 
data_I
_shelx_title '  P21/n' 
_shelx_refln_list_code          4 
_shelx_F_calc_maximum      251.16 
_exptl_crystal_F_000       904.00 
_reflns_d_resolution_high  0.7928 
 
loop_ 
 _symmetry_equiv_pos_as_xyz 
 'x, y, z' 
 '-x+1/2, y+1/2, -z+1/2' 
 '-x, -y, -z' 
 'x-1/2, -y-1/2, z-1/2' 
 
_cell_length_a     9.9585 
_cell_length_b     9.8949 
_cell_length_c    17.3612 
_cell_angle_alpha  90.000 
_cell_angle_beta  100.746 
_cell_angle_gamma  90.000 
 
_shelx_F_squared_multiplier     1.000 
 
loop_ 
 _refln_index_h 
 _refln_index_k 
 _refln_index_l 
 _refln_F_squared_calc 
 _refln_F_squared_meas 
 _refln_F_squared_sigma 
 _refln_observed_status 
   2   0   0    14113.43    10717.94    208.90 o 
   4   0   0       27.33       66.08     17.69 o 
   6   0   0     7149.01     6778.76    198.47 o 
   8   0   0      144.02      147.63     27.96 o 
  10   0   0      408.59      420.30     45.64 o 
   1   1   0     8517.67     8109.18    130.14 o 
   2   1   0     4021.18     3562.43    137.92 o 
   3   1   0     2046.04     2100.43     51.61 o 
   4   1   0      996.37      951.54     88.44 o 
   5   1   0      727.62      823.48     58.58 o 
   6   1   0     3634.21     3494.74    131.23 o 
   7   1   0    12139.26    11358.16    282.54 o 
   8   1   0     2731.54     2697.25     61.32 o 
   9   1   0     1335.28     1342.25     61.31 o 
  10   1   0      119.39      138.54     20.44 o 
  11   1   0      476.05      513.09     30.58 o 
  12   1   0      122.32      120.83     14.95 o 
   0   2   0    33818.64    36305.01    540.27 o 
   1   2   0    13267.55    13657.79    219.17 o 
   2   2   0    12808.38    12708.50    212.12 o 
   3   2   0     4290.46     3681.28     46.33 o 
   4   2   0     1722.63     1600.07     37.87 o 
   5   2   0       22.74       29.90     13.28 o 
   6   2   0     1273.28     1269.57     78.34 o 
   7   2   0      338.46      280.63     37.54 o 
   8   2   0       87.50       81.30     16.81 o 
   9   2   0      267.87      240.56     26.64 o 
  10   2   0     1644.65     1737.44     65.90 o 
  11   2   0       79.07      103.28     18.91 o 
  12   2   0       10.83       12.59      4.34 o 
   1   3   0       41.64       50.23      8.80 o 
   2   3   0     2456.49     2559.38     68.62 o 
   3   3   0     1180.87     1549.85     56.46 o 
   4   3   0     6495.59     6070.72    155.19 o 
   5   3   0     4212.21     3980.16    138.96 o 
   6   3   0     2791.96     2509.15    117.35 o 
   7   3   0      738.84      606.40     30.50 o 
   8   3   0     7903.02     7750.93    171.72 o 
   9   3   0       13.32       16.45     11.96 o 
  10   3   0      961.20     1036.94     66.37 o 
  11   3   0     1269.12     1462.28     66.13 o 
   0   4   0     4114.46     4930.43    116.44 o 
   1   4   0     4443.08     4597.40     79.35 o 
   2   4   0     8729.83     8882.51    177.70 o 
   3   4   0       14.95       10.87      6.75 o 
   4   4   0    12047.23    11292.54    241.14 o 
   5   4   0      112.84      136.10     25.88 o 
   6   4   0       25.86       47.13     20.55 o 
   7   4   0      183.09       81.63     14.16 o 
   8   4   0     1254.48     1205.44     84.45 o 
   9   4   0      310.50      314.42     40.43 o 
  10   4   0       67.48       79.04     20.50 o 
  11   4   0        0.04        8.39      7.59 o 
   1   5   0      191.90      237.36     17.64 o 
   2   5   0      380.11      373.90     30.71 o 
   3   5   0     3803.93     3971.26    116.29 o 
   4   5   0     2623.78     2421.71     96.58 o 
   5   5   0     3920.22     3395.33    134.92 o 
   6   5   0     1199.13     1033.70     56.08 o 
   7   5   0      356.56      323.96     46.66 o 
   8   5   0      674.93      649.31     61.70 o 
   9   5   0      582.83      680.25     56.94 o 
  10   5   0      543.83      573.09     43.31 o 
  11   5   0      873.39      994.45     42.36 o 
   0   6   0     2283.29     2696.74     98.27 o 
   1   6   0       91.61       96.77     13.34 o 
   2   6   0     4773.60     4944.67    171.49 o 
   3   6   0    12153.46    11912.13    234.87 o 
   4   6   0     1971.39     1950.18     91.37 o 
   5   6   0     1119.19     1079.16     86.80 o 
   6   6   0       41.12       16.24     15.33 o 
   7   6   0       13.78        7.42     15.83 o 
   8   6   0       73.86       57.29     23.26 o 
   9   6   0       19.88       24.01     13.72 o 
  10   6   0      171.54      189.59     21.95 o 
   1   7   0      198.95      218.94     21.52 o 
   2   7   0     1601.18     1839.05     64.27 o 
   3   7   0      186.97      188.68     17.34 o 
   4   7   0     4086.24     4458.48     95.30 o 
   5   7   0       67.76       38.43     17.66 o 
   6   7   0      437.20      354.21     48.38 o 
   7   7   0        2.59        3.35     16.79 o 
   8   7   0      149.38      149.13     27.82 o 
   9   7   0        1.06        0.49      8.66 o 
  10   7   0     2783.34     2986.23     78.02 o 
   0   8   0      878.27     1041.25     59.42 o 
   1   8   0      633.05      667.43     28.34 o 
   2   8   0       16.68       10.61      5.51 o 
   3   8   0     6100.66     6918.52    145.59 o 
   4   8   0     2539.39     2637.58     86.71 o 
   5   8   0      400.71      375.07     33.32 o 
   6   8   0     1739.11     1602.77    116.61 o 
   7   8   0      427.00      395.03     32.96 o 
   8   8   0       71.23       59.87     17.39 o 
   9   8   0       81.35       70.35     12.70 o 
   1   9   0     1346.69     1487.74     63.60 o 
   2   9   0        7.54       -6.33     19.96 o 
   3   9   0     1576.89     1787.40     81.25 o 
   4   9   0     3969.49     4446.06    116.44 o 
   5   9   0      408.52      398.29     33.89 o 
   6   9   0      141.23      104.34     16.91 o 
   7   9   0      671.02      665.41     33.42 o 
   8   9   0       56.10       51.87      7.42 o 
   0  10   0     1773.99     1960.08    100.37 o 
   1  10   0      663.65      752.19     43.66 o 
   2  10   0     1788.30     2092.25    105.23 o 
   3  10   0     1160.87     1315.88     57.72 o 
   4  10   0      991.26     1121.69     52.47 o 
   5  10   0      125.57      114.26     17.92 o 
   6  10   0      377.90      378.58     35.08 o 
   7  10   0      602.37      619.34     34.27 o 
   1  11   0      372.79      420.37     29.21 o 
   2  11   0      186.20      179.91     19.77 o 
   3  11   0     1204.72     1293.63     49.15 o 
   4  11   0      229.90      210.97     19.95 o 
   5  11   0      299.53      224.32     21.04 o 
   0  12   0        1.51        5.27      7.07 o 
   1  12   0     1792.42     1916.08     50.06 o 
   2  12   0       11.82       10.80      4.85 o 
   3  12   0      183.01      165.52     17.41 o 
 -11   0   1      236.90      233.37     31.61 o 
  -9   0   1     2949.62     2833.27    129.09 o 
  -7   0   1     5525.48     5971.10    185.31 o 
  -5   0   1      113.21      138.62     23.85 o 
  -3   0   1    28747.36    25407.70    440.07 o 
  -1   0   1     3139.10     2395.11     58.05 o 
   1   0   1      884.04      899.78     19.26 o 
   3   0   1     2535.41     2543.58     89.87 o 
   5   0   1     9079.96     8878.77    229.35 o 
   7   0   1     5707.99     4746.82    158.57 o 
   9   0   1       26.29       63.25     21.07 o 
  11   0   1      854.92      995.63     58.18 o 
 -12   1   1      384.07      403.04     29.06 o 
 -11   1   1       78.95      104.30     15.74 o 
 -10   1   1     2338.75     2619.62     84.18 o 
  -9   1   1      188.63      137.72     20.43 o 
  -8   1   1       20.96        9.42      6.67 o 
  -7   1   1       43.40       56.78     19.48 o 
  -6   1   1     1586.23     1376.21     78.07 o 
  -5   1   1      144.85      191.93     24.12 o 
  -4   1   1      656.11      559.20     33.06 o 
  -3   1   1     1935.69     1719.72     45.58 o 
  -2   1   1    33697.70    31231.40    337.88 o 
  -1   1   1      650.49      709.57     21.14 o 
   0   1   1      881.54      984.39     16.60 o 
   1   1   1      384.87      362.10      8.83 o 
   2   1   1     4645.85     4657.72     59.46 o 
   3   1   1     2516.37     2458.87     86.38 o 
   4   1   1     7677.18     7268.75    120.71 o 
   5   1   1     4068.38     3597.50    114.64 o 
   6   1   1     2950.96     2750.83    117.38 o 
   7   1   1      334.58      281.18     27.17 o 
   8   1   1     2028.48     1978.66     74.53 o 
   9   1   1      292.39      302.97     28.75 o 
  10   1   1      164.03      177.50     35.73 o 
  11   1   1      289.29      295.17     22.05 o 
  12   1   1      292.89      253.99     20.70 o 
 -12   2   1       10.86       10.37      6.83 o 
 -11   2   1       29.02       46.89     14.59 o 
 -10   2   1      953.48     1119.50    104.05 o 
  -9   2   1      975.87     1040.28     55.16 o 
  -8   2   1     2858.58     2704.55     73.10 o 
  -7   2   1     1648.65     1431.75     85.57 o 
  -6   2   1      635.12      606.73     53.81 o 
  -5   2   1       82.44      124.44     23.81 o 
  -4   2   1     7442.07     6216.43    157.21 o 
  -3   2   1     9276.53     9009.46    175.33 o 
  -2   2   1    26632.51    26122.28    404.05 o 
  -1   2   1      125.46      134.05     11.43 o 
   0   2   1      844.51     1025.37     22.45 o 
   1   2   1      536.26      651.75     24.09 o 
   2   2   1    25748.77    24496.15    260.50 o 
   3   2   1     5564.71     5501.61     60.88 o 
   4   2   1     1561.73     1433.55     36.45 o 
   5   2   1     2848.69     2480.16    108.19 o 
   6   2   1     5005.10     4505.47    157.95 o 
   7   2   1      431.15      375.48     31.94 o 
   8   2   1      753.83      718.31     31.84 o 
   9   2   1     2305.93     2476.00     84.82 o 
  10   2   1     2623.96     2934.81     87.04 o 
  11   2   1      466.32      485.48     37.59 o 
  12   2   1      152.92      146.15     15.44 o 
 -12   3   1        6.24        5.85      3.17 o 
 -11   3   1      303.88      370.83     34.06 o 
 -10   3   1        8.62       13.35     13.07 o 
  -9   3   1     1099.14     1185.45     60.66 o 
  -8   3   1      511.74      573.62     42.91 o 
  -7   3   1      239.20      197.65     20.14 o 
  -6   3   1      218.87      198.44     33.33 o 
  -5   3   1      296.76      239.80     31.98 o 
  -4   3   1      431.07      401.31     33.91 o 
  -3   3   1     3184.94     2864.83     81.58 o 
  -2   3   1      961.79      949.20     39.10 o 
  -1   3   1    16848.71    17057.51    647.78 o 
   0   3   1     3558.24     3961.66     64.37 o 
   1   3   1      307.72      352.48     21.15 o 
   2   3   1    12510.88    11876.20    208.60 o 
   3   3   1      662.61      566.71     33.21 o 
   4   3   1     1285.02      883.58     52.73 o 
   5   3   1     8624.96     7785.09    211.94 o 
   6   3   1       53.98       17.94     14.33 o 
   7   3   1        1.91      -10.84     14.16 o 
   8   3   1     1099.07     1102.19     58.88 o 
   9   3   1       24.88       19.32     11.94 o 
  10   3   1      113.89       97.72     20.88 o 
  11   3   1      717.75      779.59     44.79 o 
 -11   4   1        2.82        0.19      7.29 o 
 -10   4   1     1323.26     1444.59     76.17 o 
  -9   4   1       99.87       97.64     24.26 o 
  -8   4   1     2186.10     2086.39     91.64 o 
  -7   4   1     3354.08     3072.13    100.41 o 
  -6   4   1       22.50       28.91     15.15 o 
  -5   4   1     5065.44     4199.15    145.72 o 
  -4   4   1     2836.30     2965.71    101.96 o 
  -3   4   1      466.06      451.02     31.80 o 
  -2   4   1     7980.16     8412.04    172.26 o 
  -1   4   1      123.71      195.93     13.91 o 
   0   4   1      116.68      150.04     12.04 o 
   1   4   1      286.94      458.02     21.08 o 
   2   4   1      316.39      384.41     26.84 o 
   3   4   1     7225.74     6541.35    149.36 o 
   4   4   1    10004.08     9564.53    217.23 o 
   5   4   1     1383.81     1326.23     79.93 o 
   6   4   1     4044.78     3315.58    141.92 o 
   7   4   1     5273.52     4330.94     97.12 o 
   8   4   1      289.71      291.03     42.48 o 
   9   4   1     4042.27     4217.75    149.49 o 
  10   4   1       18.77       20.05     13.01 o 
  11   4   1      170.54      182.95     14.62 o 
 -11   5   1      611.01      576.01     69.94 o 
 -10   5   1      283.43      328.51     33.50 o 
  -9   5   1        4.16        4.89     13.47 o 
  -8   5   1      239.59      252.00     39.44 o 
  -7   5   1      116.09      112.24     30.06 o 
  -6   5   1      371.92      331.20     32.26 o 
  -5   5   1     1461.19     1486.53     85.95 o 
  -4   5   1      947.45      997.11     59.22 o 
  -3   5   1     1063.30     1108.91     56.28 o 
  -2   5   1      535.37      650.76     40.93 o 
  -1   5   1     1632.12     1903.69     52.02 o 
   0   5   1    15721.48    17639.57    178.19 o 
   1   5   1     3857.45     3928.56     79.89 o 
   2   5   1    17769.72    18711.94    335.01 o 
   3   5   1       24.02       43.88     12.35 o 
   4   5   1       12.77       16.11     10.27 o 
   5   5   1     1436.84     1213.90     79.16 o 
   6   5   1     1859.71     1750.43     73.74 o 
   7   5   1     1918.50     1679.72    105.93 o 
   8   5   1      177.16      155.46     32.65 o 
   9   5   1      205.01      215.28     31.85 o 
  10   5   1      670.34      756.25     47.68 o 
  11   5   1        5.49        7.95      5.01 o 
 -10   6   1      251.22      258.69     26.33 o 
  -9   6   1      121.72      134.67     25.61 o 
  -8   6   1      194.52      191.18     34.54 o 
  -7   6   1     1255.39     1027.05     81.72 o 
  -6   6   1     2133.99     1962.55     79.49 o 
  -5   6   1    11097.87    11351.54    202.47 o 
  -4   6   1      194.09      181.94     27.87 o 
  -3   6   1      726.83      693.67     50.52 o 
  -2   6   1      880.73      970.76     46.40 o 
  -1   6   1      741.27      715.66     34.34 o 
   0   6   1      716.70      799.60     36.48 o 
   1   6   1      162.47      194.14     17.95 o 
   2   6   1       94.36      114.98     17.12 o 
   3   6   1     2487.61     2605.46     75.32 o 
   4   6   1      551.42      609.20     50.11 o 
   5   6   1      233.51      193.64     23.95 o 
   6   6   1       96.86      105.55     29.16 o 
   7   6   1     3613.74     2974.28    143.59 o 
   8   6   1     2736.63     2911.73    128.11 o 
   9   6   1     2279.62     2382.19     97.59 o 
  10   6   1      659.54      731.58     40.60 o 
 -10   7   1        8.13       11.75      6.80 o 
  -9   7   1      238.87      239.54     27.90 o 
  -8   7   1      952.25      977.55     68.23 o 
  -7   7   1      188.97      153.54     32.66 o 
  -6   7   1       65.95       52.03     21.27 o 
  -5   7   1      113.17      106.55     24.61 o 
  -4   7   1     1167.05     1240.67     47.15 o 
  -3   7   1       70.97       89.87     12.43 o 
  -2   7   1      171.95      230.71     22.92 o 
  -1   7   1     1232.47     1370.40     53.49 o 
   0   7   1     1936.74     2106.51     66.32 o 
   1   7   1    12421.93    12821.73    202.49 o 
   2   7   1     2371.48     2538.64     75.93 o 
   3   7   1      803.85      864.01     36.74 o 
   4   7   1      340.75      387.18     22.62 o 
   5   7   1     2320.82     2432.91    121.60 o 
   6   7   1        0.23      -16.20     18.92 o 
   7   7   1      576.95      530.39     57.23 o 
   8   7   1        5.05       20.04     16.78 o 
   9   7   1        0.65        6.91      9.62 o 
  10   7   1      661.68      652.00     29.33 o 
  -9   8   1      577.17      668.54     37.13 o 
  -8   8   1      119.63      153.31     16.59 o 
  -7   8   1       14.88        4.37      7.78 o 
  -6   8   1     7548.97     6972.02    303.47 o 
  -5   8   1        3.01      -10.64     11.10 o 
  -4   8   1      660.27      681.78     60.60 o 
  -3   8   1     1671.25     1881.37     72.74 o 
  -2   8   1      551.62      542.25     25.78 o 
  -1   8   1     1879.60     2119.70     45.83 o 
   0   8   1      456.67      492.10     21.24 o 
   1   8   1       24.53       32.58      6.68 o 
   2   8   1       41.97       40.41      9.77 o 
   3   8   1      495.17      511.21     36.08 o 
   4   8   1      557.97      585.24     39.69 o 
   5   8   1       22.37       27.22     12.64 o 
   6   8   1      113.59       94.59     18.39 o 
   7   8   1      291.72      280.87     28.00 o 
   8   8   1     3319.87     3488.49    156.70 o 
   9   8   1        2.29        1.41      4.50 o 
  -8   9   1      119.35      135.96     17.44 o 
  -7   9   1      475.47      463.87     41.71 o 
  -6   9   1      190.79      159.38     30.50 o 
  -5   9   1      313.24      319.48     43.94 o 
  -4   9   1      178.97      200.78     34.80 o 
  -3   9   1     1978.16     2229.11    110.41 o 
  -2   9   1       66.11       67.45     12.73 o 
  -1   9   1      621.26      682.47     35.18 o 
   0   9   1     1072.62     1240.33     46.52 o 
   1   9   1     4812.52     5604.70    133.53 o 
   2   9   1      567.14      670.89     34.09 o 
   3   9   1      599.67      663.14     41.87 o 
   4   9   1      243.57      249.98     26.76 o 
   5   9   1      105.37      122.69     18.94 o 
   6   9   1      614.10      560.18     37.67 o 
   7   9   1      205.54      201.38     19.03 o 
   8   9   1       14.40       31.42      8.94 o 
  -7  10   1      576.83      652.91     25.47 o 
  -6  10   1     1652.16     1439.43     51.47 o 
  -5  10   1      637.75      617.54     56.78 o 
  -4  10   1       41.58       43.21     12.34 o 
  -3  10   1      948.88     1107.36     53.32 o 
  -2  10   1       11.33       18.69     10.27 o 
  -1  10   1        3.19        9.27     10.01 o 
   0  10   1      321.62      368.33     30.81 o 
   1  10   1      579.72      688.41     34.10 o 
   2  10   1      940.91     1184.60     67.00 o 
   3  10   1        7.07       25.05     10.82 o 
   4  10   1       88.38       84.05     12.63 o 
   5  10   1      523.87      514.66     26.44 o 
   6  10   1      437.54      355.02     43.76 o 
   7  10   1     1110.88     1071.10     44.00 o 
  -5  11   1       34.11       21.58     10.49 o 
  -4  11   1        8.83        1.67      6.27 o 
  -3  11   1      445.04      484.95     45.46 o 
  -2  11   1      553.72      660.73     35.90 o 
  -1  11   1     2188.49     2492.00     72.56 o 
   0  11   1      573.34      655.15     35.99 o 
   1  11   1      861.04      963.18     43.28 o 
   2  11   1      851.65      941.65     46.63 o 
   3  11   1      399.00      475.83     28.59 o 
   4  11   1      537.53      530.76     27.93 o 
   5  11   1     1511.87     1388.38     59.53 o 
  -2  12   1     1389.30     1304.42     38.77 o 
  -1  12   1        0.54        7.90      4.90 o 
   0  12   1      633.75      693.29     28.92 o 
   1  12   1       59.83       49.62      7.97 o 
   2  12   1      417.62      397.10     30.44 o 
   3  12   1       60.89       65.24     11.29 o 
 -12   0   2     2261.61     2584.46     84.37 o 
 -10   0   2      684.31      755.71     63.34 o 
  -8   0   2     2641.75     2730.07    123.94 o 
  -6   0   2     1193.20     1022.81     66.16 o 
  -4   0   2      773.21      820.93     51.20 o 
  -2   0   2     8623.63     7914.79    161.51 o 
   0   0   2      977.88     1059.80     25.56 o 
   2   0   2    39229.14    36952.89    322.72 o 
   4   0   2     7617.35     6583.13    267.00 o 
   6   0   2     2411.71     2145.01     94.93 o 
   8   0   2      400.18      383.91     45.47 o 
  10   0   2       11.31       -3.92     11.17 o 
 -12   1   2        0.27       -2.39      6.73 o 
 -11   1   2      743.78      819.48     41.00 o 
 -10   1   2        4.40       13.08      9.92 o 
  -9   1   2      545.92      532.45     39.26 o 
  -8   1   2      649.89      583.73     32.17 o 
  -7   1   2     2258.03     2218.50    104.67 o 
  -6   1   2     1132.33     1152.31     70.49 o 
  -5   1   2    30896.80    27426.72    351.81 o 
  -4   1   2     5393.91     4296.39    152.89 o 
  -3   1   2    21994.19    19631.86    413.45 o 
  -2   1   2      839.93      789.25     22.15 o 
  -1   1   2       34.55       37.40      5.01 o 
   0   1   2      957.68      919.66     15.93 o 
   1   1   2    28863.16    28032.61    240.37 o 
   2   1   2    22361.36    20962.74    193.11 o 
   3   1   2      377.08      428.75     13.87 o 
   4   1   2       65.26       73.93     10.02 o 
   5   1   2     1484.30     1564.40     50.88 o 
   6   1   2      520.63      401.21     73.84 o 
   7   1   2      362.99      346.73     43.93 o 
   8   1   2       26.13       37.71     36.88 o 
   9   1   2     4852.50     4967.87    122.31 o 
  10   1   2      295.64      307.53     26.47 o 
  11   1   2     2500.35     2769.65     93.16 o 
 -12   2   2      694.50      775.87     40.02 o 
 -11   2   2      653.00      726.73     37.33 o 
 -10   2   2       23.54       10.74     15.10 o 
  -9   2   2      305.84      290.98     33.58 o 
  -8   2   2      148.92      105.15     15.35 o 
  -7   2   2     2492.30     2213.88    108.37 o 
  -6   2   2      872.96      730.75     59.42 o 
  -5   2   2     1785.21     1602.26     81.16 o 
  -4   2   2     6013.18     5409.72    142.59 o 
  -3   2   2     2459.05     2163.29     66.53 o 
  -2   2   2     2633.90     2635.31     64.59 o 
  -1   2   2    12040.76    12226.59    227.34 o 
   0   2   2       74.76       78.74      4.90 o 
   1   2   2    13261.14    12708.88    203.03 o 
   2   2   2    48300.04    44751.13    467.10 o 
   3   2   2    19835.93    19158.06    180.29 o 
   4   2   2     2210.94     2233.85     56.80 o 
   5   2   2     4904.04     4645.63    158.98 o 
   6   2   2     4385.43     3981.43    317.10 o 
   7   2   2      368.86      329.21     18.44 o 
   8   2   2       76.00       69.65     14.48 o 
   9   2   2      123.54      109.05     18.03 o 
  10   2   2       41.62       40.87     10.86 o 
  11   2   2        7.17       -1.73      6.68 o 
 -12   3   2       29.53       32.87      7.99 o 
 -11   3   2      120.40      122.29     20.69 o 
 -10   3   2      190.63      216.46     24.36 o 
  -9   3   2     1033.64     1032.17     55.84 o 
  -8   3   2      658.18      545.85     41.95 o 
  -7   3   2     2642.49     2410.39     70.64 o 
  -6   3   2     9044.39     7366.77    219.94 o 
  -5   3   2     3722.36     3426.46    125.83 o 
  -4   3   2    16244.83    16379.97    310.63 o 
  -3   3   2     1451.41     1381.74     53.37 o 
  -2   3   2       10.01       10.17      6.29 o 
  -1   3   2     3448.30     3640.54     51.27 o 
   0   3   2     2467.83     2485.20     35.76 o 
   1   3   2     1480.79     1789.49     51.37 o 
   2   3   2       21.84       13.76      5.57 o 
   3   3   2       61.72       61.42      7.84 o 
   4   3   2     1741.71     1641.23     77.45 o 
   5   3   2       89.53      109.70     24.88 o 
   6   3   2      403.53      347.41     31.00 o 
   7   3   2      707.26      553.66     28.09 o 
   8   3   2     1591.88     1469.66     89.72 o 
   9   3   2     2291.90     2360.44     80.76 o 
  10   3   2       91.64      101.72     20.49 o 
  11   3   2      290.98      270.32     22.13 o 
 -11   4   2     1036.22     1040.22     53.05 o 
 -10   4   2      748.93      841.93     57.78 o 
  -9   4   2        8.19       13.96     16.79 o 
  -8   4   2     1953.37     1784.97     78.20 o 
  -7   4   2     2394.15     2171.20     70.49 o 
  -6   4   2       29.88       44.42     21.15 o 
  -5   4   2       96.24      148.21     26.56 o 
  -4   4   2     3847.03     4086.97    122.72 o 
  -3   4   2     1382.37     1522.66     61.19 o 
  -2   4   2     1582.43     1552.77     58.23 o 
  -1   4   2      610.21      661.91     22.46 o 
   0   4   2     1691.47     1560.15     30.06 o 
   1   4   2     6608.82     6813.65    103.87 o 
   2   4   2      751.29      905.86     41.20 o 
   3   4   2     9781.71     9084.88    189.35 o 
   4   4   2      436.25      515.54     42.99 o 
   5   4   2     3508.66     3443.88    135.90 o 
   6   4   2     8114.42     6695.31    200.49 o 
   7   4   2       55.59       59.32     11.28 o 
   8   4   2      153.45      166.37     32.99 o 
   9   4   2      118.87      143.22     26.85 o 
  10   4   2      473.73      476.15     39.37 o 
  11   4   2        3.02        5.66      8.45 o 
 -11   5   2       27.87       29.36      5.86 o 
 -10   5   2       49.09       51.25     16.30 o 
  -9   5   2     1333.20     1393.54     81.27 o 
  -8   5   2     1179.20     1201.65     82.67 o 
  -7   5   2     6592.26     5532.98    196.19 o 
  -6   5   2      341.36      377.15     33.70 o 
  -5   5   2      508.35      592.69     53.70 o 
  -4   5   2     1719.69     1857.07     82.59 o 
  -3   5   2    10295.01    10724.88    226.40 o 
  -2   5   2     3950.30     4118.85    115.23 o 
  -1   5   2     5553.75     5616.30     99.82 o 
   0   5   2     4001.98     5224.22     81.48 o 
   1   5   2      316.32      354.52     16.28 o 
   2   5   2       57.24       67.70     12.82 o 
   3   5   2      219.83      207.54     23.86 o 
   4   5   2     1210.72     1101.24     64.70 o 
   5   5   2        4.40       -0.92     13.76 o 
   6   5   2      114.33      108.32     16.30 o 
   7   5   2     2201.16     2042.95     74.41 o 
   8   5   2       28.06       41.17     20.37 o 
   9   5   2      758.10      828.82     58.44 o 
  10   5   2      836.58      878.18     42.59 o 
 -10   6   2      892.03      920.48     49.43 o 
  -9   6   2      516.60      539.07     46.44 o 
  -8   6   2     1390.92     1310.20     83.53 o 
  -7   6   2       26.19       23.42     15.67 o 
  -6   6   2       11.67       16.65     11.65 o 
  -5   6   2     1729.17     1654.15     66.92 o 
  -4   6   2      423.48      414.08     41.18 o 
  -3   6   2      427.36      445.42     29.95 o 
  -2   6   2     1550.63     1628.24     55.30 o 
  -1   6   2     1903.90     1989.29     59.30 o 
   0   6   2     2983.89     2834.69     98.14 o 
   1   6   2     1344.40     1314.67     46.85 o 
   2   6   2      200.61      237.39     15.75 o 
   3   6   2      423.30      498.73     25.02 o 
   4   6   2     2636.03     2420.80     74.71 o 
   5   6   2     4328.28     4361.39    135.87 o 
   6   6   2       41.14       15.84     14.75 o 
   7   6   2     1355.96     1191.50     88.19 o 
   8   6   2      255.78      333.12     42.17 o 
   9   6   2      156.56      140.21     41.01 o 
  10   6   2      327.98      343.26     25.50 o 
 -10   7   2      279.75      319.10     23.58 o 
  -9   7   2      635.20      672.29     45.91 o 
  -8   7   2     1597.60     1606.86     87.61 o 
  -7   7   2       16.70        9.35     14.72 o 
  -6   7   2      222.91      192.85     36.03 o 
  -5   7   2       18.80       37.96     15.38 o 
  -4   7   2      939.41      944.13     40.79 o 
  -3   7   2      607.63      660.57     27.70 o 
  -2   7   2    12464.02    13127.62    333.45 o 
  -1   7   2     1106.20     1287.49     52.01 o 
   0   7   2     3442.58     3499.28     87.74 o 
   1   7   2     1190.98     1202.97     49.48 o 
   2   7   2      183.81      194.90     20.71 o 
   3   7   2      126.28       98.81     12.97 o 
   4   7   2      549.84      548.28     26.91 o 
   5   7   2       96.00       92.30     25.69 o 
   6   7   2     1374.03     1226.80     89.51 o 
   7   7   2      809.36      682.01     63.52 o 
   8   7   2      450.83      480.86     45.20 o 
   9   7   2      434.02      409.67     32.11 o 
  -9   8   2      748.68      869.90     42.66 o 
  -8   8   2       44.20       51.14     16.39 o 
  -7   8   2      248.89      239.35     36.51 o 
  -6   8   2      185.10      174.02     33.92 o 
  -5   8   2       39.98       22.70     15.89 o 
  -4   8   2      674.07      803.79     65.19 o 
  -3   8   2     1871.46     2013.57     95.05 o 
  -2   8   2      666.16      785.92     31.69 o 
  -1   8   2     9416.79    10368.20    116.43 o 
   0   8   2      808.19      951.66     29.71 o 
   1   8   2     1698.23     1859.45     42.08 o 
   2   8   2      219.87      225.22     16.54 o 
   3   8   2       32.06       47.18     12.46 o 
   4   8   2      677.26      681.79     43.29 o 
   5   8   2     6974.24     7058.26    186.08 o 
   6   8   2      107.98       93.02     22.26 o 
   7   8   2     1182.89     1084.52     88.58 o 
   8   8   2      570.59      625.11     33.69 o 
   9   8   2      428.70      409.39     23.83 o 
  -8   9   2     1910.05     2099.11     70.73 o 
  -7   9   2      889.50      912.00     57.88 o 
  -6   9   2       35.32       34.94     17.52 o 
  -5   9   2     1152.39     1272.92     83.79 o 
  -4   9   2       77.40      104.05     25.32 o 
  -3   9   2     2323.35     2723.57    122.19 o 
  -2   9   2     1443.44     1554.40     53.75 o 
  -1   9   2      180.26      198.02     18.92 o 
   0   9   2      245.93      330.77     24.13 o 
   1   9   2     1536.68     1752.18     54.68 o 
   2   9   2       82.08       92.19     13.45 o 
   3   9   2        1.85        5.07      8.19 o 
   4   9   2      149.95      206.96     24.42 o 
   5   9   2     1114.62     1090.36     54.79 o 
   6   9   2     3048.15     2794.20     85.40 o 
   7   9   2        5.74        3.21      6.04 o 
   8   9   2     1024.90     1051.16     41.98 o 
  -7  10   2        7.56       11.75      9.67 o 
  -6  10   2     1029.20      906.23     40.45 o 
  -5  10   2      744.32      683.40     39.83 o 
  -4  10   2      143.67      168.86     27.76 o 
  -3  10   2      162.87      167.13     21.75 o 
  -2  10   2     1045.03     1133.77     82.47 o 
  -1  10   2     5001.34     5955.29    108.67 o 
   0  10   2      545.65      657.88     32.86 o 
   1  10   2        1.25       13.59      8.32 o 
   2  10   2      472.93      509.59     28.51 o 
   3  10   2     1056.50     1237.74     44.06 o 
   4  10   2     1503.41     1603.07     62.81 o 
   5  10   2      891.62      844.96     32.59 o 
   6  10   2      924.17      947.12     36.55 o 
   7  10   2      281.16      300.04     20.68 o 
  -5  11   2      809.92      749.24     76.71 o 
  -4  11   2     1396.02     1268.75     87.79 o 
  -3  11   2      367.99      354.52     28.58 o 
  -2  11   2       29.21       29.16      9.09 o 
  -1  11   2     1637.99     1845.44     78.72 o 
   0  11   2     1110.01     1215.67     48.44 o 
   1  11   2       26.65       34.87     10.83 o 
   2  11   2      391.25      430.04     27.44 o 
   3  11   2      176.28      165.55     16.14 o 
   4  11   2       32.65       22.17     11.49 o 
   5  11   2     1582.16     1357.04     56.75 o 
  -3  12   2      568.78      375.96     26.57 o 
  -2  12   2       88.51       74.30     13.63 o 
  -1  12   2       15.57       16.45      6.83 o 
   0  12   2      531.14      532.38     37.68 o 
   1  12   2      669.63      723.90     43.26 o 
   2  12   2       40.88       40.57     10.74 o 
 -11   0   3      630.84      657.77     52.64 o 
  -9   0   3        7.42       38.38     17.88 o 
  -7   0   3    16298.49    16180.68    350.65 o 
  -5   0   3     6527.82     5632.38    157.65 o 
  -3   0   3     2515.95     2516.48    143.52 o 
  -1   0   3    63081.36    54451.72    817.77 o 
   1   0   3     2703.18     2393.17     42.45 o 
   3   0   3       70.82       57.23      7.75 o 
   5   0   3      326.07      273.58     22.08 o 
   7   0   3     1982.22     1919.90    102.69 o 
   9   0   3     2964.28     3018.06    127.09 o 
  11   0   3       35.82       30.64      8.51 o 
 -12   1   3       45.30       29.86     10.44 o 
 -11   1   3      327.15      380.67     28.73 o 
 -10   1   3       47.02       43.16     13.40 o 
  -9   1   3     1005.98     1094.53     55.62 o 
  -8   1   3     4115.93     4154.41     90.47 o 
  -7   1   3     1654.76     1422.28     82.53 o 
  -6   1   3      241.03      196.97     30.20 o 
  -5   1   3      581.01      697.15     36.06 o 
  -4   1   3      480.06      464.38     26.65 o 
  -3   1   3     1058.10      927.98     32.38 o 
  -2   1   3       24.92       27.20      4.89 o 
  -1   1   3     1117.66     1075.34     41.32 o 
   0   1   3     6961.29     6971.83     65.05 o 
   1   1   3    17197.90    16064.05    129.94 o 
   2   1   3       37.12       53.99      4.66 o 
   3   1   3    12229.73    11814.51    110.27 o 
   4   1   3       44.34       49.88      6.95 o 
   5   1   3     1413.47     1533.48     42.53 o 
   6   1   3     3471.03     3110.69    240.94 o 
   7   1   3     2592.17     2233.80     77.87 o 
   8   1   3     2073.82     1766.08     92.48 o 
   9   1   3      299.02      312.16     28.25 o 
  10   1   3      402.17      456.16     30.34 o 
  11   1   3      605.51      616.44     27.74 o 
 -12   2   3      199.14      223.84     22.12 o 
 -11   2   3      193.79      191.96     20.15 o 
 -10   2   3       55.75       47.39     14.90 o 
  -9   2   3       57.40       41.88     13.92 o 
  -8   2   3      469.09      415.97     22.15 o 
  -7   2   3     3799.88     2955.41    127.98 o 
  -6   2   3     3957.64     3213.11    129.23 o 
  -5   2   3      116.37      105.39     21.94 o 
  -4   2   3     1554.81     1317.86     62.66 o 
  -3   2   3     4904.79     4774.25    111.16 o 
  -2   2   3     1606.83     1584.14     47.50 o 
  -1   2   3    17165.13    17460.18    191.61 o 
   0   2   3     4654.17     4570.50     50.30 o 
   1   2   3     6874.94     6768.06    163.15 o 
   2   2   3     2361.32     2480.17     32.94 o 
   3   2   3     3202.53     3069.72     46.64 o 
   4   2   3     4039.83     4536.67     70.67 o 
   5   2   3      264.32      322.07     27.03 o 
   6   2   3     1086.97      897.97     81.84 o 
   7   2   3      901.51      706.47     28.06 o 
   8   2   3     4188.72     4162.43    110.99 o 
   9   2   3      435.86      460.68     34.06 o 
  10   2   3       73.90       62.43     15.78 o 
  11   2   3      777.09      828.31     44.32 o 
 -12   3   3      411.60      459.81     27.78 o 
 -11   3   3      123.56      131.24     21.79 o 
 -10   3   3      662.20      670.25     41.25 o 
  -9   3   3     2912.13     3078.40     98.65 o 
  -8   3   3      563.66      560.13     57.19 o 
  -7   3   3     2988.54     2609.54     77.56 o 
  -6   3   3       23.14       74.35     22.77 o 
  -5   3   3       68.70       82.26     20.58 o 
  -4   3   3      294.50      355.15     32.17 o 
  -3   3   3     1095.48     1216.25     50.00 o 
  -2   3   3     2655.20     2476.76     69.34 o 
  -1   3   3     5731.57     5955.28     78.59 o 
   0   3   3      141.68      128.30      7.09 o 
   1   3   3    19712.46    19555.88    222.96 o 
   2   3   3     4550.36     4908.45    106.31 o 
   3   3   3    20816.65    21595.54    261.00 o 
   4   3   3    28440.91    26165.57    487.38 o 
   5   3   3     2137.32     1919.78     69.11 o 
   6   3   3       56.68       51.78     14.20 o 
   7   3   3     8590.92     7310.79    334.71 o 
   8   3   3      235.68      204.39     20.19 o 
   9   3   3     1188.19     1186.09     72.08 o 
  10   3   3      503.65      553.92     42.51 o 
  11   3   3      127.22      125.89     19.14 o 
 -11   4   3      245.48      266.02     26.71 o 
 -10   4   3     1613.92     1667.66     81.86 o 
  -9   4   3      527.25      493.18     49.31 o 
  -8   4   3      579.13      558.08     43.17 o 
  -7   4   3      131.98       98.80     15.82 o 
  -6   4   3     4626.46     4205.55    164.49 o 
  -5   4   3     7460.71     7587.45    208.26 o 
  -4   4   3      178.87      198.54     25.35 o 
  -3   4   3    18700.96    18695.66    331.83 o 
  -2   4   3      158.46      250.64     23.56 o 
  -1   4   3     2823.45     3370.01     46.36 o 
   0   4   3    11285.11    11539.09    120.98 o 
   1   4   3     1481.47     1587.98     32.87 o 
   2   4   3      644.73      645.18     25.24 o 
   3   4   3     4314.03     4168.74    114.52 o 
   4   4   3     3397.72     3153.09     81.26 o 
   5   4   3     3171.69     3312.86     95.95 o 
   6   4   3     1654.03     1614.75     45.99 o 
   7   4   3       57.00       66.66     15.66 o 
   8   4   3       98.37       66.09     15.28 o 
   9   4   3      746.61      770.30     55.89 o 
  10   4   3       24.75       37.58      9.52 o 
  11   4   3     2396.79     2536.04     76.22 o 
 -11   5   3      634.77      683.34     37.07 o 
 -10   5   3      800.29      815.97     51.99 o 
  -9   5   3       68.70       60.54     20.56 o 
  -8   5   3      548.14      560.38     56.11 o 
  -7   5   3      152.49      108.92     28.85 o 
  -6   5   3     2778.05     2556.57    183.86 o 
  -5   5   3        6.29       13.34     10.95 o 
  -4   5   3      319.61      361.85     35.38 o 
  -3   5   3      472.79      468.86     36.39 o 
  -2   5   3     3077.98     3272.05    165.68 o 
  -1   5   3      124.73      153.00     23.62 o 
   0   5   3     3281.62     3702.26     61.18 o 
   1   5   3     4022.25     4651.21     69.43 o 
   2   5   3     1872.65     1735.00     40.65 o 
   3   5   3     4251.43     4547.25     92.18 o 
   4   5   3    16047.91    15996.88    238.91 o 
   5   5   3       21.94       18.39      7.11 o 
   6   5   3     2822.37     2610.02     60.87 o 
   7   5   3      642.05      520.54     37.83 o 
   8   5   3       14.15       21.52     15.91 o 
   9   5   3       22.37       43.46     11.68 o 
  10   5   3      721.45      756.79     31.32 o 
 -10   6   3      807.66      892.02     48.36 o 
  -9   6   3       84.08       84.15     20.10 o 
  -8   6   3      290.22      273.03     38.69 o 
  -7   6   3       11.66       15.74     17.93 o 
  -6   6   3      103.37      113.03     15.82 o 
  -5   6   3     3978.66     3933.91    116.72 o 
  -4   6   3     6582.38     6615.17    184.76 o 
  -3   6   3     6896.56     7024.34    136.00 o 
  -2   6   3     2322.03     2505.31     69.84 o 
  -1   6   3     3556.50     3856.93     85.94 o 
   0   6   3     2132.55     2602.24     91.06 o 
   1   6   3     1180.60     1348.71     47.45 o 
   2   6   3      705.57      761.35     28.48 o 
   3   6   3      968.54      953.47     44.82 o 
   4   6   3        1.64       -1.18      6.99 o 
   5   6   3     2180.55     2206.70     74.54 o 
   6   6   3       13.28       11.53     13.23 o 
   7   6   3     4140.16     3689.72    155.23 o 
   8   6   3      261.97      220.16     63.44 o 
   9   6   3       81.34       87.85     12.36 o 
  10   6   3      536.75      548.17     28.26 o 
 -10   7   3      339.18      397.55     25.90 o 
  -9   7   3      937.00      984.93     54.65 o 
  -8   7   3       20.37       46.50     18.16 o 
  -7   7   3       26.50        9.79     15.38 o 
  -6   7   3      620.69      530.60     92.59 o 
  -5   7   3      289.07      274.47     27.70 o 
  -4   7   3      736.37      711.09     43.27 o 
  -3   7   3      317.28      340.84     19.78 o 
  -2   7   3      483.50      500.90     32.63 o 
  -1   7   3      287.60      296.00     24.68 o 
   0   7   3      748.58      759.74     38.33 o 
   1   7   3      231.11      266.84     23.02 o 
   2   7   3      125.47      164.97     13.08 o 
   3   7   3    11515.52    11412.35    155.41 o 
   4   7   3     2019.81     1893.16     82.30 o 
   5   7   3     5669.44     6149.21    206.19 o 
   6   7   3        1.26       21.67     19.14 o 
   7   7   3       18.10        8.01     12.66 o 
   8   7   3      315.12      311.91     34.34 o 
   9   7   3      170.80      193.92     18.75 o 
  -9   8   3       19.56       12.90      7.10 o 
  -8   8   3       92.91       77.42     17.52 o 
  -7   8   3     1180.33     1016.63     70.13 o 
  -6   8   3        9.10       -1.73     15.61 o 
  -5   8   3      166.90      135.38     20.99 o 
  -4   8   3     8124.69     8791.64    241.74 o 
  -3   8   3     1957.07     2116.29     88.06 o 
  -2   8   3     1112.00     1159.08     37.40 o 
  -1   8   3     1784.50     1831.40     42.11 o 
   0   8   3       92.06      107.99     10.87 o 
   1   8   3      101.22       99.42      9.91 o 
   2   8   3     1367.02     1407.78     59.14 o 
   3   8   3       85.41       83.38     15.54 o 
   4   8   3       54.98       52.62     15.02 o 
   5   8   3      418.87      407.13     35.32 o 
   6   8   3     1074.59      917.13     51.89 o 
   7   8   3       55.52       30.36     11.83 o 
   8   8   3        4.00        3.40      5.27 o 
  -8   9   3      433.31      442.92     29.43 o 
  -7   9   3        4.18        5.43      8.43 o 
  -6   9   3       32.82       41.48     16.34 o 
  -5   9   3     1183.73     1076.97     51.16 o 
  -4   9   3       39.80       27.77     17.58 o 
  -3   9   3      546.22      574.84     38.81 o 
  -2   9   3       11.97       27.81      9.79 o 
  -1   9   3      191.54      202.80     19.73 o 
   0   9   3     2294.67     2495.41     92.12 o 
   1   9   3       74.95      109.63     14.63 o 
   2   9   3     1482.34     1682.12     57.65 o 
   3   9   3     4015.80     4328.93    112.19 o 
   4   9   3      710.99      792.17     36.30 o 
   5   9   3      767.32      769.44     34.99 o 
   6   9   3      606.86      576.41     36.57 o 
   7   9   3     1311.79     1250.98     44.36 o 
  -7  10   3      426.10      513.82     35.95 o 
  -6  10   3      316.49      304.99     25.41 o 
  -5  10   3     1302.11     1095.91    156.36 o 
  -4  10   3     1676.23     1424.77     58.80 o 
  -3  10   3     1191.78     1343.84     58.65 o 
  -2  10   3        1.68       10.18      7.70 o 
  -1  10   3       57.27       72.00     12.84 o 
   0  10   3       36.56       59.93     11.39 o 
   1  10   3       98.20       95.81     12.89 o 
   2  10   3      243.86      287.53     20.52 o 
   3  10   3       58.83       89.69     12.41 o 
   4  10   3        4.58        7.48      8.91 o 
   5  10   3       10.37       20.10      8.66 o 
   6  10   3      368.28      378.48     22.32 o 
  -5  11   3       20.15       17.89      5.12 o 
  -4  11   3        3.54       10.38      6.54 o 
  -3  11   3       11.34       12.04      5.22 o 
  -2  11   3      197.30      211.74     26.15 o 
  -1  11   3      326.29      353.36     28.38 o 
   0  11   3       27.62       44.87      9.09 o 
   1  11   3     1474.03     1714.76     46.09 o 
   2  11   3     1988.13     2271.28    112.80 o 
   3  11   3      101.49      111.96     14.83 o 
   4  11   3     1409.43     1441.11     46.73 o 
   5  11   3        6.12       15.32      6.76 o 
  -3  12   3      460.29      317.00     24.88 o 
  -2  12   3        3.46        5.29      6.45 o 
  -1  12   3        3.02        8.92      6.47 o 
   0  12   3     1864.84     1926.47     74.49 o 
   1  12   3      497.71      511.86     36.10 o 
   2  12   3      219.99      182.52     20.42 o 
 -12   0   4      344.96      339.96     29.57 o 
 -10   0   4     5282.75     5804.49    187.61 o 
  -8   0   4      330.13      333.76     41.52 o 
  -6   0   4     3068.16     2962.57    113.90 o 
  -4   0   4       57.50       62.52      6.18 o 
  -2   0   4      193.86      430.31     31.15 o 
   0   0   4     2193.02     2050.77     50.57 o 
   2   0   4     5202.79     5321.94     81.91 o 
   4   0   4    15134.43    14791.73    275.70 o 
   6   0   4    14105.00    13136.66    293.93 o 
   8   0   4      254.18      345.76     41.30 o 
  10   0   4      200.48      239.58     29.72 o 
 -12   1   4       36.18       39.75     11.66 o 
 -11   1   4     1118.72     1291.39     51.99 o 
 -10   1   4        9.02        9.85     14.21 o 
  -9   1   4     1264.88     1284.57     60.19 o 
  -8   1   4       80.01       96.90     11.05 o 
  -7   1   4        4.45        5.27     11.09 o 
  -6   1   4        3.84       18.12     13.02 o 
  -5   1   4      185.29      185.94     18.68 o 
  -4   1   4     2021.39     1738.17     52.83 o 
  -3   1   4     6689.57     5452.69    206.23 o 
  -2   1   4     5769.91     5980.26    120.96 o 
  -1   1   4    26637.90    26282.15    396.45 o 
   0   1   4     2157.09     2021.53     32.58 o 
   1   1   4      167.85      212.79     10.55 o 
   2   1   4      328.91      428.13     13.19 o 
   3   1   4      368.80      496.82     15.61 o 
   4   1   4      739.85      911.27     28.86 o 
   5   1   4       15.69       22.66      5.92 o 
   6   1   4      153.90      148.59     22.75 o 
   7   1   4     1092.02     1023.31     36.76 o 
   8   1   4      236.16      224.14     23.37 o 
   9   1   4      277.23      291.67     26.06 o 
  10   1   4      308.65      339.96     33.49 o 
  11   1   4     1951.97     1891.04    159.10 o 
 -12   2   4      305.27      379.25     76.85 o 
 -11   2   4      847.98     1034.25     45.13 o 
 -10   2   4     1862.19     2020.38     73.70 o 
  -9   2   4     5307.13     5710.26    137.38 o 
  -8   2   4      987.52      899.15     39.84 o 
  -7   2   4     1097.81     1009.05     73.37 o 
  -6   2   4     1467.52     1149.52     75.53 o 
  -5   2   4      730.17      593.56     49.54 o 
  -4   2   4     2258.31     2094.61     81.62 o 
  -3   2   4     7831.65     8246.59    166.50 o 
  -2   2   4       23.37       45.60      9.11 o 
  -1   2   4        6.02       26.83      4.52 o 
   0   2   4      757.59      736.84     14.95 o 
   1   2   4     1045.25      959.05     39.81 o 
   2   2   4     1526.97     1303.79     30.73 o 
   3   2   4     1836.22     1702.19     31.00 o 
   4   2   4    12808.45    12749.84    200.33 o 
   5   2   4     2845.70     2458.99     77.24 o 
   6   2   4     3537.43     3522.24    259.52 o 
   7   2   4      305.53      318.29     23.62 o 
   8   2   4     1591.52     1410.03    129.58 o 
   9   2   4       59.17       41.09     16.88 o 
  10   2   4      236.84      209.64     25.52 o 
  11   2   4      521.36      571.68     41.01 o 
 -12   3   4      135.60      126.05     14.37 o 
 -11   3   4       18.33       20.33     12.25 o 
 -10   3   4        8.26       11.79     12.97 o 
  -9   3   4       33.89       39.61      9.41 o 
  -8   3   4      695.73      635.68     32.43 o 
  -7   3   4       34.69       49.66     16.78 o 
  -6   3   4       76.22       65.77     21.59 o 
  -5   3   4     7504.85     6503.84    186.78 o 
  -4   3   4     1942.13     1659.30     71.26 o 
  -3   3   4    13973.05    14786.62    267.72 o 
  -2   3   4    25518.22    27059.08    431.64 o 
  -1   3   4      389.53      399.45     14.81 o 
   0   3   4       16.52        9.76      2.66 o 
   1   3   4    12097.42    11876.44    121.23 o 
   2   3   4      267.01      227.84     14.24 o 
   3   3   4      301.52      397.92     18.43 o 
   4   3   4     3776.06     3901.09    128.83 o 
   5   3   4      123.60       82.75     15.21 o 
   6   3   4      767.06      716.28     47.93 o 
   7   3   4      512.27      440.35     32.71 o 
   8   3   4      508.10      423.89     47.62 o 
   9   3   4       79.66       74.71     19.15 o 
  10   3   4     1396.75     1542.95     81.30 o 
  11   3   4       57.70       74.31     14.42 o 
 -11   4   4      350.32      325.40     35.16 o 
 -10   4   4       14.11       13.53     13.19 o 
  -9   4   4     2929.16     2814.88    118.46 o 
  -8   4   4      117.94      151.52     18.85 o 
  -7   4   4      154.84      150.86     14.97 o 
  -6   4   4     5233.22     4896.48    178.46 o 
  -5   4   4      885.44      916.30     63.94 o 
  -4   4   4      643.97      554.21     41.55 o 
  -3   4   4     5003.08     5203.47    129.67 o 
  -2   4   4      406.12      469.55     31.62 o 
  -1   4   4      531.85      524.03     21.09 o 
   0   4   4     2457.10     2641.48     42.75 o 
   1   4   4     2563.41     2958.81     48.18 o 
   2   4   4     5611.89     5303.49     89.33 o 
   3   4   4     4438.16     4804.63     92.08 o 
   4   4   4      260.72      207.51     21.14 o 
   5   4   4     3278.62     3368.81     99.27 o 
   6   4   4       31.89       24.25     14.03 o 
   7   4   4      140.51      176.55     22.80 o 
   8   4   4     1459.43     1368.93    140.04 o 
   9   4   4      580.65      541.58     44.24 o 
  10   4   4      183.74      201.85     17.37 o 
 -11   5   4      201.16      194.60     19.25 o 
 -10   5   4       67.81       65.46     17.39 o 
  -9   5   4      171.52      179.13     29.00 o 
  -8   5   4       29.35       22.70     17.26 o 
  -7   5   4     1455.30     1364.82     71.08 o 
  -6   5   4     2279.21     1994.35     79.27 o 
  -5   5   4     5259.42     5243.27    170.31 o 
  -4   5   4      123.39      131.20     21.78 o 
  -3   5   4       32.14       38.56     12.37 o 
  -2   5   4     3840.67     3657.14     78.33 o 
  -1   5   4     3084.28     2946.81     65.97 o 
   0   5   4       35.69       31.33      5.97 o 
   1   5   4     9066.72     9350.93    113.16 o 
   2   5   4      696.27      797.70     27.13 o 
   3   5   4        2.29        6.35      8.38 o 
   4   5   4     1573.42     1840.51     65.34 o 
   5   5   4      905.87      994.43     51.12 o 
   6   5   4     1780.34     1537.32     75.63 o 
   7   5   4       62.03       62.62     14.80 o 
   8   5   4      151.98      130.99     18.01 o 
   9   5   4      655.01      696.21     64.96 o 
  10   5   4       73.36       82.32      9.27 o 
 -10   6   4       37.82       47.94     12.24 o 
  -9   6   4       79.65       57.75     16.80 o 
  -8   6   4     3124.51     3057.25    124.54 o 
  -7   6   4      715.02      689.55    108.70 o 
  -6   6   4     2193.88     1899.47     99.74 o 
  -5   6   4      370.93      318.18     23.39 o 
  -4   6   4       56.61       75.18     19.35 o 
  -3   6   4      335.98      345.78     26.21 o 
  -2   6   4      283.75      339.48     24.49 o 
  -1   6   4      288.90      374.26     25.03 o 
   0   6   4      217.20      283.35     21.03 o 
   1   6   4      830.67      769.18     35.12 o 
   2   6   4     9691.63    10186.82    132.02 o 
   3   6   4      558.32      554.57     27.24 o 
   4   6   4     1070.24     1163.27     44.54 o 
   5   6   4     1274.49     1170.41     66.97 o 
   6   6   4        3.23        7.76     15.17 o 
   7   6   4       37.74       61.90     17.97 o 
   8   6   4     1105.44      991.85    193.63 o 
   9   6   4     2761.35     2791.44    138.84 o 
  10   6   4       93.13      108.46     14.40 o 
 -10   7   4       40.16       45.40      9.29 o 
  -9   7   4      271.73      281.68     28.19 o 
  -8   7   4      241.21      221.55     30.79 o 
  -7   7   4      334.04      348.23     45.60 o 
  -6   7   4     6044.36     5574.39    294.35 o 
  -5   7   4     1024.98      981.04     52.15 o 
  -4   7   4     1779.59     1903.69     50.19 o 
  -3   7   4        5.77       12.03      9.01 o 
  -2   7   4       36.31       69.07     10.96 o 
  -1   7   4       89.66      132.82     17.29 o 
   0   7   4     4490.41     4830.23    105.52 o 
   1   7   4     3483.29     3660.72     90.33 o 
   2   7   4     3221.21     3456.45     63.90 o 
   3   7   4     1053.10     1174.20     44.68 o 
   4   7   4      661.10      660.66     59.89 o 
   5   7   4      305.24      314.30     43.67 o 
   6   7   4      192.93      192.97     35.30 o 
   7   7   4        3.69        6.88     12.98 o 
   8   7   4     1528.21     1503.31     70.54 o 
   9   7   4      134.82      161.68     16.60 o 
  -9   8   4        7.70        2.04      5.50 o 
  -8   8   4      234.59      210.24     25.92 o 
  -7   8   4     3147.26     2915.46    117.41 o 
  -6   8   4      181.50      185.60     22.02 o 
  -5   8   4      587.93      573.95     40.57 o 
  -4   8   4       20.58       29.30     15.07 o 
  -3   8   4       29.03       43.71     13.34 o 
  -2   8   4       84.73       93.04     13.19 o 
  -1   8   4      175.22      182.15     13.26 o 
   0   8   4      741.13      811.35     30.43 o 
   1   8   4     3602.22     4081.58     85.93 o 
   2   8   4      219.95      221.19     24.00 o 
   3   8   4     2839.83     2999.75     91.03 o 
   4   8   4      108.31      113.10     19.24 o 
   5   8   4      184.88      182.43     24.18 o 
   6   8   4      327.08      286.87     28.85 o 
   7   8   4     1161.23     1070.34     48.19 o 
   8   8   4       77.59       89.75     13.62 o 
  -8   9   4       26.56       10.39      6.03 o 
  -7   9   4        9.65       12.28      9.93 o 
  -6   9   4     2164.83     2285.15    250.96 o 
  -5   9   4      193.82      190.87     22.64 o 
  -4   9   4      361.78      485.56     49.37 o 
  -3   9   4      980.09     1059.24     97.70 o 
  -2   9   4       69.10      121.77     16.16 o 
  -1   9   4     2156.53     2397.59    107.69 o 
   0   9   4     4750.56     5230.56    137.16 o 
   1   9   4      599.90      636.68     31.50 o 
   2   9   4     1857.94     2049.15     72.62 o 
   3   9   4      569.69      645.82     40.33 o 
   4   9   4      950.39     1012.55     51.15 o 
   5   9   4      367.35      388.04     31.69 o 
   6   9   4       71.12       51.06     12.93 o 
   7   9   4      298.29      279.08     19.13 o 
  -7  10   4       93.57      123.28     18.13 o 
  -6  10   4      560.33      522.43     28.55 o 
  -5  10   4       41.56       36.01     11.13 o 
  -4  10   4      497.73      472.23     26.95 o 
  -3  10   4      230.84      249.03     34.18 o 
  -2  10   4        0.35       -4.08      6.53 o 
  -1  10   4      232.09      274.32     20.62 o 
   0  10   4      807.24      952.17     37.15 o 
   1  10   4     1280.39     1441.62     57.97 o 
   2  10   4     1809.08     1948.52     67.79 o 
   3  10   4      907.03      965.71     75.76 o 
   4  10   4      434.75      405.40     29.38 o 
   5  10   4      436.83      416.83     27.71 o 
   6  10   4     1301.76     1269.16     39.18 o 
  -5  11   4      325.80      295.79     28.65 o 
  -4  11   4       48.93       46.87      6.74 o 
  -3  11   4      478.11      421.78     21.18 o 
  -2  11   4     2615.64     2887.52     96.55 o 
  -1  11   4      195.43      185.85     22.26 o 
   0  11   4       27.19       27.63      9.44 o 
   1  11   4     2326.08     2587.97     73.17 o 
   2  11   4      122.04      129.50     16.09 o 
   3  11   4      322.42      330.82     23.87 o 
   4  11   4      206.50      209.00     16.83 o 
  -2  12   4       63.37       39.97     11.34 o 
  -1  12   4      211.11      206.02     15.78 o 
   0  12   4      262.71      282.78     27.03 o 
   1  12   4     1176.28     1133.10     53.57 o 
   2  12   4     1164.81      957.02     45.46 o 
 -11   0   5     1115.91     1255.16     72.50 o 
  -9   0   5      359.39      341.29     43.72 o 
  -7   0   5      160.68      145.48     26.65 o 
  -5   0   5     1329.09     1021.40     59.37 o 
  -3   0   5     8630.80     8456.17    221.59 o 
  -1   0   5       42.89       48.32      9.82 o 
   1   0   5    16052.95    15628.19    193.64 o 
   3   0   5     8737.13     7580.74    161.45 o 
   5   0   5      695.13      744.69     50.76 o 
   7   0   5       21.87       27.02     16.93 o 
  11   0   5      351.58      381.41     28.42 o 
 -12   1   5     2961.53     3125.49     64.68 o 
 -11   1   5      498.97      545.04     42.58 o 
 -10   1   5      942.22      996.31     58.72 o 
  -9   1   5       46.99       74.86     15.90 o 
  -8   1   5      192.04      169.60     14.74 o 
  -7   1   5      508.71      333.03     40.01 o 
  -6   1   5     4975.80     4392.66    147.35 o 
  -5   1   5     2125.26     1855.57    112.43 o 
  -4   1   5    15646.29    14973.06    330.23 o 
  -3   1   5      235.41      380.23     18.56 o 
  -2   1   5     1134.50     1002.41     28.68 o 
  -1   1   5     7547.37     7487.88     87.34 o 
   0   1   5      224.57      242.88      8.99 o 
   1   1   5     4892.76     4682.99     71.31 o 
   2   1   5     4452.00     4548.42     52.33 o 
   3   1   5      662.22      751.08     19.87 o 
   4   1   5     3101.61     2754.10     53.73 o 
   5   1   5      494.56      426.04     22.40 o 
   6   1   5       19.54       12.67      9.96 o 
   7   1   5        6.02        5.72      9.58 o 
   8   1   5     2684.78     2304.18    118.95 o 
  10   1   5     3166.24     3189.79    194.02 o 
  11   1   5       61.16       62.27     13.03 o 
 -12   2   5      502.95      483.79     17.40 o 
 -11   2   5      447.84      433.24     38.95 o 
 -10   2   5       26.22       44.40     13.41 o 
  -9   2   5       51.96       64.47     15.73 o 
  -8   2   5      173.73      158.97     14.58 o 
  -7   2   5      658.34      629.59     57.96 o 
  -6   2   5      838.00      676.24     58.09 o 
  -5   2   5     3541.52     3129.21    119.89 o 
  -4   2   5    22368.01    21230.17    389.88 o 
  -3   2   5     3966.62     4348.35    108.01 o 
  -2   2   5     6277.15     6564.45    129.10 o 
  -1   2   5     4523.68     4855.95     80.01 o 
   0   2   5    20199.07    20038.70    219.29 o 
   1   2   5     2450.12     2344.00     54.03 o 
   2   2   5     6880.75     6579.95    105.04 o 
   3   2   5      781.22      568.97     18.21 o 
   4   2   5    10666.47    10902.74    134.93 o 
   5   2   5     1725.34     1590.48     95.39 o 
   6   2   5       15.95       17.54     14.76 o 
   7   2   5       29.37       32.99      9.55 o 
   8   2   5       87.61       83.65     15.37 o 
   9   2   5       19.92       16.61      7.59 o 
  10   2   5      222.44      202.97     33.86 o 
  11   2   5       42.94       49.00     11.74 o 
 -12   3   5      755.46      676.65     32.15 o 
 -11   3   5      706.88      745.88     32.61 o 
 -10   3   5        3.21       -8.40     12.08 o 
  -9   3   5      477.14      482.45     29.45 o 
  -8   3   5     5079.14     5087.72    100.58 o 
  -7   3   5     1055.85      957.29     35.55 o 
  -6   3   5       27.34       59.54     21.27 o 
  -5   3   5     3653.90     3070.14    121.23 o 
  -4   3   5        2.22       12.13      8.61 o 
  -3   3   5      479.68      420.71     29.86 o 
  -2   3   5      245.85      435.29     27.76 o 
  -1   3   5      712.59      687.90     17.28 o 
   0   3   5      194.01      182.40      8.74 o 
   1   3   5     3069.75     3317.83     47.92 o 
   2   3   5      235.60      312.79     15.98 o 
   3   3   5     2634.73     2386.55     51.31 o 
   4   3   5       28.15       69.46     38.18 o 
   5   3   5     1122.13     1073.98     69.16 o 
   6   3   5     3247.78     3417.71     92.46 o 
   7   3   5       57.16      104.21     17.28 o 
   8   3   5      214.82      189.47     35.46 o 
   9   3   5     1373.72     1340.02     69.53 o 
  10   3   5       71.44       79.22     21.17 o 
  11   3   5      177.21      183.77     18.30 o 
 -11   4   5      793.59      718.68     44.81 o 
 -10   4   5       31.91       26.20      8.23 o 
  -9   4   5       95.14       81.18     13.57 o 
  -8   4   5      257.63      246.49     25.20 o 
  -7   4   5      571.97      516.54     29.57 o 
  -6   4   5      621.79      641.43     61.78 o 
  -5   4   5     3932.11     4063.82    144.03 o 
  -4   4   5     2878.48     2859.13    100.53 o 
  -3   4   5     2224.34     2495.71     83.26 o 
  -2   4   5     3631.59     3768.10    100.52 o 
  -1   4   5    19958.95    19598.05    190.61 o 
   0   4   5      920.69     1155.07     26.57 o 
   1   4   5     3226.90     3570.17     55.13 o 
   2   4   5     9821.71    11173.21    180.06 o 
   3   4   5      723.12      857.74     36.22 o 
   4   4   5      351.27      280.33     32.10 o 
   5   4   5     4870.06     5376.01    175.50 o 
   6   4   5     1392.90     1306.95     72.51 o 
   7   4   5      186.81      146.38     37.59 o 
   8   4   5       81.56       67.71     14.20 o 
   9   4   5      613.33      612.32     70.06 o 
  10   4   5      663.03      729.71     51.90 o 
 -11   5   5      288.74      258.19     21.21 o 
 -10   5   5     1629.72     1744.46     73.89 o 
  -9   5   5     1109.75     1133.27     44.28 o 
  -8   5   5     3773.86     3904.25    117.84 o 
  -7   5   5        0.42       11.61      9.24 o 
  -6   5   5       10.69        9.29     10.92 o 
  -5   5   5      331.34      358.72     41.69 o 
  -4   5   5     3731.76     3688.74    121.87 o 
  -3   5   5       96.23      135.07     22.18 o 
  -2   5   5     1218.23     1151.58     40.53 o 
  -1   5   5     3398.59     3904.39     78.18 o 
   0   5   5     2102.90     2100.80     47.68 o 
   1   5   5      177.93      205.78     13.01 o 
   2   5   5     2118.58     2341.83     50.14 o 
   3   5   5     3794.42     3874.10     92.28 o 
   4   5   5     1651.49     1791.79     88.22 o 
   5   5   5      110.09      121.93     13.73 o 
   6   5   5    12102.78    10769.63   1046.35 o 
   7   5   5     1053.91      965.15     41.20 o 
   8   5   5     3482.99     3342.81    232.47 o 
   9   5   5      540.69      529.72     30.64 o 
  10   5   5       95.25       73.44     13.11 o 
 -10   6   5       86.51       94.91     15.20 o 
  -9   6   5      381.19      317.96     32.96 o 
  -8   6   5      501.00      522.51     32.07 o 
  -7   6   5       95.00       87.40     15.98 o 
  -6   6   5       31.29        9.36     14.38 o 
  -5   6   5      100.49      104.77     14.35 o 
  -4   6   5      155.74      152.69     16.01 o 
  -3   6   5     1455.79     1451.15     53.92 o 
  -2   6   5     8061.24     8397.03    144.34 o 
  -1   6   5    11664.00    12849.91    189.45 o 
   0   6   5     9384.29     9803.30    174.29 o 
   1   6   5     1403.35     1410.33     48.32 o 
   2   6   5      422.62      456.62     28.38 o 
   3   6   5      129.81      117.97     22.13 o 
   4   6   5     1861.56     1772.04     64.74 o 
   5   6   5      149.42       99.62     26.32 o 
   6   6   5      829.45      776.02     90.81 o 
   7   6   5        8.17        8.19     13.01 o 
   8   6   5      459.32      384.19     48.76 o 
   9   6   5      831.33      789.49     32.85 o 
 -10   7   5      206.10      211.25     16.66 o 
  -9   7   5     2397.50     2499.48     84.50 o 
  -8   7   5       12.40       -3.52      6.25 o 
  -7   7   5     2207.11     2143.61    157.87 o 
  -6   7   5       25.66       27.18     11.92 o 
  -5   7   5       12.29        8.48      9.48 o 
  -4   7   5      400.61      384.58     22.00 o 
  -3   7   5     2400.53     2492.18     64.94 o 
  -2   7   5      947.52     1069.24     54.76 o 
  -1   7   5        1.25        2.96      5.18 o 
   0   7   5     3238.72     3820.31     78.16 o 
   1   7   5      304.55      311.23     21.61 o 
   2   7   5     1066.12     1102.34     41.53 o 
   3   7   5      598.01      610.98     32.17 o 
   4   7   5       51.10       52.58     20.62 o 
   5   7   5     2745.63     2617.99    126.96 o 
   6   7   5     1535.20     1326.93     87.78 o 
   7   7   5     2392.55     2392.36    104.10 o 
   8   7   5     1565.85     1407.84     94.00 o 
   9   7   5       87.72       69.66     13.19 o 
  -9   8   5       53.79       57.85      9.85 o 
  -8   8   5      140.92      160.93     21.40 o 
  -7   8   5       40.59       31.64      9.42 o 
  -6   8   5      337.59      337.72     29.05 o 
  -5   8   5       37.85       41.53     11.68 o 
  -4   8   5       39.31       33.31     15.22 o 
  -3   8   5      629.21      697.08     41.12 o 
  -2   8   5     8633.51     9723.93    256.54 o 
  -1   8   5      581.32      609.98     39.55 o 
   0   8   5     8996.78     9304.51    173.86 o 
   1   8   5      390.46      404.11     31.45 o 
   2   8   5       23.57       45.40     12.35 o 
   3   8   5      228.73      283.87     27.46 o 
   4   8   5      117.31      105.54     18.42 o 
   5   8   5       43.10       53.40     13.99 o 
   6   8   5      542.38      475.92     35.01 o 
   7   8   5     1373.93     1362.24     91.13 o 
   8   8   5      281.99      280.88     17.93 o 
  -8   9   5      151.85      106.12     11.72 o 
  -7   9   5     1089.21     1158.76     55.35 o 
  -6   9   5     1090.67     1091.05    103.66 o 
  -5   9   5      133.42      120.75     18.07 o 
  -4   9   5      130.36      153.58     28.17 o 
  -3   9   5      560.42      592.16     66.85 o 
  -2   9   5      493.65      549.22     32.72 o 
  -1   9   5      132.13      144.87     20.68 o 
   0   9   5      303.15      303.38     28.27 o 
   1   9   5      489.62      526.37     36.30 o 
   2   9   5      802.99      706.98     41.42 o 
   3   9   5       37.29       48.20     13.57 o 
   4   9   5     1266.52     1428.91     59.89 o 
   5   9   5      721.98      688.57     40.18 o 
   6   9   5      282.11      254.63     22.04 o 
   7   9   5     2116.30     2127.22     50.18 o 
  -7  10   5        8.28       16.07      8.27 o 
  -6  10   5       91.57       95.28     11.55 o 
  -5  10   5       90.96      100.05     11.08 o 
  -4  10   5      984.07      782.62     76.66 o 
  -3  10   5      590.14      618.97     72.06 o 
  -2  10   5     1874.88     1924.28    114.91 o 
  -1  10   5      860.17      865.16     45.90 o 
   0  10   5      518.59      549.40     36.07 o 
   1  10   5      952.73     1005.85     47.61 o 
   2  10   5     2357.56     2565.96     77.19 o 
   3  10   5      220.75      238.39     22.82 o 
   4  10   5      350.94      363.00     26.87 o 
   5  10   5      102.33       99.05     13.21 o 
   6  10   5      103.00      104.92     17.63 o 
  -5  11   5      939.51     1003.26     51.24 o 
  -4  11   5        1.16        0.79     12.05 o 
  -3  11   5       13.55        7.96      6.49 o 
  -2  11   5        0.22        2.87     11.30 o 
  -1  11   5       85.59       84.90     13.61 o 
   0  11   5     1146.42     1081.05     45.21 o 
   1  11   5      216.39      228.38     20.75 o 
   2  11   5      337.58      361.51     27.71 o 
   3  11   5      262.86      278.50     26.22 o 
   4  11   5      776.85      724.06     50.06 o 
  -2  12   5       88.27       69.23     13.06 o 
  -1  12   5     1110.40      906.02     31.95 o 
   0  12   5       85.98       58.66     12.95 o 
   1  12   5       79.65       66.39     12.74 o 
 -12   0   6      101.85       83.44     14.43 o 
 -10   0   6      546.75      511.87     50.88 o 
  -8   0   6     9196.38     9029.54    248.62 o 
  -6   0   6    12997.74    13385.34    293.34 o 
  -4   0   6      918.70     1067.73     32.77 o 
  -2   0   6     1488.56     1319.36     37.81 o 
   0   0   6      566.70      577.70     42.14 o 
   2   0   6      920.31     1021.51     34.59 o 
   4   0   6     1255.59     1213.78     59.43 o 
   6   0   6    14779.39    14782.71    229.19 o 
   8   0   6     6750.33     5868.74    203.29 o 
  10   0   6       45.48       38.74     15.95 o 
 -12   1   6      112.35      115.55      9.28 o 
 -11   1   6      365.08      380.44     27.21 o 
 -10   1   6      129.12      147.49     20.03 o 
  -9   1   6      885.62      922.77     50.83 o 
  -8   1   6       38.80       34.18      7.95 o 
  -7   1   6      246.69      212.99     32.34 o 
  -6   1   6      446.12      400.15     41.36 o 
  -5   1   6      859.81      738.81     53.36 o 
  -4   1   6      464.26      446.95     19.20 o 
  -3   1   6       33.96       74.74      8.09 o 
  -2   1   6     3614.27     3846.54     90.30 o 
  -1   1   6    10258.86     9424.30    153.36 o 
   0   1   6     4781.47     4896.23    106.81 o 
   1   1   6    16815.86    16321.16    144.34 o 
   2   1   6     1672.02     1506.69     33.54 o 
   3   1   6      266.36      272.52     14.65 o 
   4   1   6     1189.51     1198.49     41.67 o 
   5   1   6        4.28        9.52      5.99 o 
   6   1   6      664.05      595.68     30.09 o 
   7   1   6      399.90      306.52     24.12 o 
   8   1   6        8.77       -2.51     15.43 o 
   9   1   6      368.13      309.12     31.75 o 
  10   1   6       41.67       46.87     16.16 o 
  11   1   6      510.90      544.27     30.92 o 
 -12   2   6      127.75      126.97      8.80 o 
 -11   2   6      130.19      138.12     22.17 o 
 -10   2   6     2483.12     2779.31     85.00 o 
  -9   2   6      777.64      789.23     40.49 o 
  -8   2   6     1730.88     1763.90     48.24 o 
  -7   2   6     3859.01     3483.96     92.92 o 
  -6   2   6     4347.91     4021.20    149.72 o 
  -5   2   6     4276.07     3990.53    139.69 o 
  -4   2   6      367.41      257.60     29.69 o 
  -3   2   6     3333.89     3948.11    104.55 o 
  -2   2   6      181.24      157.86     14.86 o 
  -1   2   6      135.32      190.48     11.80 o 
   0   2   6       53.56       48.21      5.34 o 
   1   2   6     3008.32     3347.12     70.78 o 
   2   2   6     2191.92     1940.10     52.22 o 
   3   2   6     2949.64     2698.87     63.82 o 
   4   2   6       86.38      163.98     12.03 o 
   5   2   6     2371.40     2492.67    106.76 o 
   6   2   6      420.73      305.06     27.01 o 
   7   2   6     6662.81     6208.13    193.26 o 
   8   2   6     4365.93     3506.27    487.20 o 
   9   2   6      493.43      360.56     31.90 o 
  10   2   6      151.31      201.36     31.59 o 
  11   2   6       17.85       21.62      7.00 o 
 -11   3   6      157.94      175.79     12.78 o 
 -10   3   6      116.97      147.71     25.45 o 
  -9   3   6       21.62       19.63      8.53 o 
  -8   3   6        7.36        7.15      8.63 o 
  -7   3   6        7.28        5.65      6.64 o 
  -6   3   6        9.40       22.84     15.90 o 
  -5   3   6       94.53      116.73     23.57 o 
  -4   3   6      265.55      282.70     30.20 o 
  -3   3   6     9151.77     9596.04    194.97 o 
  -2   3   6     4575.47     4198.97    100.67 o 
  -1   3   6      110.45       86.38      6.20 o 
   0   3   6    18258.44    18198.71    172.01 o 
   1   3   6     1246.69     1191.78     31.81 o 
   2   3   6     5094.54     5081.31     98.76 o 
   3   3   6     1540.47     1254.97     43.21 o 
   4   3   6        3.17        6.65      7.84 o 
   5   3   6      480.02      508.64     48.37 o 
   6   3   6     2587.41     2429.76     78.54 o 
   7   3   6      748.86      814.42     62.85 o 
   8   3   6      160.92      123.84     27.34 o 
   9   3   6      138.55       68.15     24.20 o 
  10   3   6      919.02     1057.58     65.84 o 
 -11   4   6      224.12      185.85     26.28 o 
 -10   4   6     1915.48     1918.20     71.20 o 
  -9   4   6      523.86      478.79     34.38 o 
  -8   4   6      614.86      565.53     39.22 o 
  -7   4   6     4801.83     4694.95    112.16 o 
  -6   4   6      977.85      944.24     50.44 o 
  -5   4   6     3423.72     3381.10    130.69 o 
  -4   4   6    13686.13    13550.52    280.34 o 
  -3   4   6      220.14      362.08     31.06 o 
  -2   4   6        5.56       49.87      8.04 o 
  -1   4   6     1548.47     1664.53     48.82 o 
   0   4   6      109.11       72.98      6.73 o 
   1   4   6      149.78      213.21     15.97 o 
   2   4   6      380.96      456.88     23.03 o 
   3   4   6      466.04      576.91     30.60 o 
   4   4   6     3348.87     3273.75    119.83 o 
   5   4   6        1.38        8.32      8.36 o 
   6   4   6     1106.56     1070.35    108.76 o 
   7   4   6     3251.31     3224.75     91.60 o 
   8   4   6       14.54       17.16     10.36 o 
   9   4   6      204.49      160.28     31.44 o 
  10   4   6      986.97     1159.86     59.53 o 
 -11   5   6      482.57      468.00     26.49 o 
 -10   5   6       16.48       19.46      8.31 o 
  -9   5   6       10.10        7.50      6.76 o 
  -8   5   6       29.71       21.24      9.94 o 
  -7   5   6       22.77       50.67     24.31 o 
  -6   5   6      562.71      525.29     30.89 o 
  -5   5   6      292.63      311.73     39.23 o 
  -4   5   6     2226.24     2322.42     94.18 o 
  -3   5   6    10090.63     9721.84    305.61 o 
  -2   5   6       55.99       47.66      8.74 o 
  -1   5   6      656.83      590.64     26.79 o 
   0   5   6     5550.87     6147.15    102.00 o 
   1   5   6       16.97       22.39      6.64 o 
   2   5   6     1209.88     1199.14     48.61 o 
   3   5   6     9588.35     9502.23    163.34 o 
   4   5   6     1431.25     1480.30     46.17 o 
   5   5   6     1013.01      950.67     41.98 o 
   6   5   6      318.92      308.69     22.87 o 
   7   5   6      947.96      848.73     37.87 o 
   8   5   6        1.31       -0.35      8.11 o 
   9   5   6      228.29      216.87     29.70 o 
  10   5   6      439.72      455.97     28.24 o 
 -10   6   6      809.01      820.56     40.55 o 
  -9   6   6      246.70      265.87     19.41 o 
  -8   6   6       65.15       63.26     12.19 o 
  -7   6   6     1510.19     1446.10     59.24 o 
  -6   6   6     1692.23     1401.93     62.54 o 
  -5   6   6     1676.40     1621.90     64.34 o 
  -4   6   6     7070.55     6853.15    140.38 o 
  -3   6   6      756.84      802.79     39.93 o 
  -2   6   6      520.31      674.44     47.04 o 
  -1   6   6      637.42      570.40     43.98 o 
   0   6   6     1365.22     1638.48     77.40 o 
   1   6   6      288.37      376.60     38.47 o 
   2   6   6       63.34       88.85     12.06 o 
   3   6   6     1758.26     1911.30     60.42 o 
   4   6   6     3206.99     3253.06     63.81 o 
   5   6   6      472.70      524.23     34.35 o 
   6   6   6     1025.57     1089.38     51.52 o 
   7   6   6      805.26      749.84     32.77 o 
   8   6   6       36.19       27.37      7.30 o 
   9   6   6      415.28      420.85     35.83 o 
  -9   7   6       60.78       60.03     12.23 o 
  -8   7   6       21.80       24.74      8.58 o 
  -7   7   6      630.41      658.29     57.34 o 
  -6   7   6      715.73      560.57     38.70 o 
  -5   7   6       36.12       39.61     13.40 o 
  -4   7   6     6515.56     6646.88    142.85 o 
  -3   7   6     1255.72     1464.90     79.08 o 
  -2   7   6     3837.19     4216.51    120.30 o 
  -1   7   6       27.74       46.91     11.27 o 
   0   7   6       47.75       58.29     12.46 o 
   1   7   6      924.27     1105.85     40.57 o 
   2   7   6     2272.19     2460.43     63.94 o 
   3   7   6     2351.70     2534.20     80.60 o 
   4   7   6     4000.70     4347.89    112.93 o 
   5   7   6        3.29       56.75     20.08 o 
   6   7   6        8.21       10.40     14.65 o 
   7   7   6      500.38      456.83     34.00 o 
   8   7   6     1089.11     1039.40     36.65 o 
   9   7   6      128.91      112.49     13.54 o 
  -8   8   6      751.08      855.63     29.86 o 
  -7   8   6      263.62      265.49     20.99 o 
  -6   8   6       69.54       47.82     12.05 o 
  -5   8   6     2642.12     2360.87     80.61 o 
  -4   8   6        6.39       13.76     14.59 o 
  -3   8   6     2758.27     2902.69    132.23 o 
  -2   8   6      535.58      679.76     60.48 o 
  -1   8   6       96.86      125.33     22.81 o 
   0   8   6      314.93      297.92     27.44 o 
   1   8   6       67.62       65.30     14.62 o 
   2   8   6      110.78      112.31     17.90 o 
   3   8   6      996.78     1086.49     53.07 o 
   4   8   6       13.77       28.38     11.59 o 
   5   8   6     3733.64     3770.16    228.16 o 
   6   8   6       22.22       40.06     11.43 o 
   7   8   6       85.20       95.15     13.86 o 
   8   8   6      171.61      199.42     20.77 o 
  -7   9   6       59.45       66.17      8.52 o 
  -6   9   6      195.81      193.51     17.68 o 
  -5   9   6       18.17        1.94      8.35 o 
  -4   9   6      708.04      621.87     60.52 o 
  -3   9   6      266.20      248.73     27.67 o 
  -2   9   6     2504.81     2659.47     91.41 o 
  -1   9   6     1900.11     2049.01     75.10 o 
   0   9   6      492.89      534.29     37.05 o 
   1   9   6       81.44      106.11     18.61 o 
   2   9   6       44.13       31.56     20.79 o 
   3   9   6      789.08      913.02     46.65 o 
   4   9   6     2016.65     2198.31     73.32 o 
   5   9   6      380.79      370.93     60.29 o 
   6   9   6      221.52      230.26     19.84 o 
   7   9   6       38.00       40.19     10.10 o 
  -7  10   6      500.41      544.73     32.24 o 
  -6  10   6      395.66      415.90     21.45 o 
  -5  10   6      642.46      606.94     53.26 o 
  -4  10   6      414.66      329.55     40.65 o 
  -3  10   6     1185.79     1125.19     80.50 o 
  -2  10   6     1758.94     1688.70     64.55 o 
  -1  10   6      209.34      237.21     24.76 o 
   0  10   6       10.56       19.15      9.50 o 
   1  10   6       33.71       14.98      9.43 o 
   2  10   6       18.00       24.96     14.83 o 
   3  10   6        7.61       11.31      7.29 o 
   4  10   6      544.77      498.60     34.58 o 
   5  10   6      753.24      721.88     31.69 o 
  -5  11   6      251.77      251.72     23.24 o 
  -4  11   6        7.86       -1.10      5.47 o 
  -3  11   6      233.76      195.08     18.26 o 
  -2  11   6       36.00       25.53     12.78 o 
  -1  11   6      270.64      234.45     20.37 o 
   0  11   6     2008.23     2019.08     61.29 o 
   1  11   6      621.18      665.19     33.73 o 
   2  11   6      367.72      389.95     25.14 o 
   3  11   6      640.52      627.78     31.71 o 
 -11   0   7      670.04      786.47     54.46 o 
  -9   0   7     1678.88     1544.29     91.69 o 
  -7   0   7       14.28       15.80      9.61 o 
  -5   0   7      308.56      325.54     33.42 o 
  -3   0   7     9795.61    11284.47    156.71 o 
  -1   0   7    45488.75    37566.63    630.60 o 
   1   0   7     1269.48     1331.58     41.08 o 
   3   0   7     5006.86     4677.02    124.34 o 
   5   0   7    13279.19    13217.19    288.78 o 
   7   0   7      115.68      126.76     29.69 o 
   9   0   7      702.59      523.30     56.72 o 
 -12   1   7      685.58      660.58     20.68 o 
 -11   1   7       82.18       63.79     13.41 o 
 -10   1   7     1699.72     2012.62     70.99 o 
  -9   1   7      504.10      508.90     37.40 o 
  -8   1   7     2882.99     2927.74     62.77 o 
  -7   1   7      976.17     1008.07     47.04 o 
  -6   1   7      288.63      314.76     37.11 o 
  -5   1   7      339.99      325.67     35.62 o 
  -4   1   7      658.70      540.59     40.28 o 
  -3   1   7     2444.63     2785.33     52.73 o 
  -2   1   7    25006.53    24673.53    402.23 o 
  -1   1   7     2498.38     2553.02     71.06 o 
   0   1   7       63.68       95.95      5.48 o 
   1   1   7      940.50      833.39     28.22 o 
   2   1   7        4.72       18.28      5.00 o 
   3   1   7      503.11      435.52     19.53 o 
   4   1   7      154.09      171.89     16.33 o 
   5   1   7      177.67      144.32     16.50 o 
   6   1   7     1954.68     1822.86     54.82 o 
   7   1   7      989.07      953.88     57.58 o 
   8   1   7      145.80      112.62     16.25 o 
   9   1   7      237.29      154.19     22.48 o 
  10   1   7        8.37       -8.16     23.58 o 
 -12   2   7       27.94       31.05      4.76 o 
 -11   2   7      720.47      702.61     32.95 o 
 -10   2   7      891.22      942.11     47.17 o 
  -9   2   7      343.25      368.82     25.11 o 
  -8   2   7     1751.12     1700.32     54.80 o 
  -7   2   7       26.77        2.86      6.21 o 
  -6   2   7      270.64      243.62     35.54 o 
  -5   2   7       29.33       43.83     16.29 o 
  -4   2   7       40.23       33.46      8.29 o 
  -3   2   7     4083.21     4280.49    113.84 o 
  -2   2   7     5782.45     5923.01     98.39 o 
  -1   2   7     3862.24     4035.88     72.86 o 
   0   2   7       71.56      107.19      7.83 o 
   1   2   7      561.25      534.83     18.52 o 
   2   2   7     5579.75     5755.09    105.74 o 
   3   2   7       12.11       34.24      8.17 o 
   4   2   7     2361.45     2495.16     65.60 o 
   5   2   7     5705.59     5234.22    167.36 o 
   6   2   7      122.64       98.97     14.03 o 
   7   2   7      257.48      239.19     46.14 o 
   8   2   7      781.42      623.82     39.95 o 
   9   2   7      422.86      298.00     44.87 o 
  10   2   7       59.07       72.56     18.80 o 
 -11   3   7      667.38      648.80     40.61 o 
 -10   3   7     1629.83     1624.44     55.73 o 
  -9   3   7      804.24      912.06     44.20 o 
  -8   3   7      229.99      242.13     21.25 o 
  -7   3   7      660.25      674.94     30.20 o 
  -6   3   7     5062.14     4676.82    170.91 o 
  -5   3   7     1181.30     1143.72     73.87 o 
  -4   3   7     1468.45     1678.61     78.09 o 
  -3   3   7     3780.19     3536.59    101.40 o 
  -2   3   7      501.26      629.24     33.31 o 
  -1   3   7        4.76       31.75      7.36 o 
   0   3   7     1050.57     1097.28     31.13 o 
   1   3   7      811.44      977.65     36.76 o 
   2   3   7      980.31     1192.26     33.87 o 
   3   3   7      423.59      451.83     27.29 o 
   4   3   7      404.77      446.90     41.86 o 
   5   3   7     4781.20     4996.31    113.06 o 
   6   3   7      256.57      277.93     26.75 o 
   7   3   7     2040.25     1989.56     76.68 o 
   8   3   7      214.98      192.86     53.13 o 
   9   3   7       21.07       15.46     15.59 o 
  10   3   7      503.08      608.35     45.21 o 
 -11   4   7       11.19        0.74      7.57 o 
 -10   4   7     1425.92     1354.17     46.34 o 
  -9   4   7      205.45      178.85     15.66 o 
  -8   4   7     1561.67     1484.53     47.43 o 
  -7   4   7     1825.45     1753.06     47.26 o 
  -6   4   7      357.03      308.22     23.29 o 
  -5   4   7     3018.15     2966.78    123.36 o 
  -4   4   7     1297.42     1426.22     71.10 o 
  -3   4   7      261.58      253.72     26.11 o 
  -2   4   7     6135.52     6623.75    148.54 o 
  -1   4   7      948.99     1071.74     48.14 o 
   0   4   7      298.80      354.88     19.01 o 
   1   4   7    10838.00    11520.90    245.19 o 
   2   4   7        9.35        9.14      7.46 o 
   3   4   7     3995.88     4331.08     77.94 o 
   4   4   7     2640.22     2656.73    110.11 o 
   5   4   7       22.28       32.72      8.20 o 
   6   4   7      207.31      213.82     24.29 o 
   7   4   7      399.74      440.17     37.60 o 
   8   4   7      377.78      352.18     31.83 o 
   9   4   7       73.58       40.66     15.33 o 
  10   4   7      309.18      327.10     26.62 o 
 -10   5   7       92.67       85.84     15.31 o 
  -9   5   7      820.29      812.04     37.01 o 
  -8   5   7       41.23       26.11     13.82 o 
  -7   5   7      357.33      365.06     41.48 o 
  -6   5   7     7569.52     6931.08    180.17 o 
  -5   5   7      449.12      435.32     34.11 o 
  -4   5   7      673.10      611.44     47.97 o 
  -3   5   7      314.18      366.70     33.08 o 
  -2   5   7        3.65        0.18      7.91 o 
  -1   5   7      132.16       94.51     16.33 o 
   0   5   7     5200.58     5531.51    101.90 o 
   1   5   7      295.43      292.91     21.02 o 
   2   5   7       31.14       38.10      8.24 o 
   3   5   7      299.83      304.56     32.85 o 
   4   5   7      725.82      642.12     27.81 o 
   5   5   7     1903.78     1799.04     63.80 o 
   6   5   7       56.27       89.69     15.71 o 
   7   5   7       48.44       63.69     15.19 o 
   8   5   7     1193.28     1031.16     48.39 o 
   9   5   7      548.58      566.24     43.17 o 
 -10   6   7       42.83       22.75      7.12 o 
  -9   6   7      326.26      347.04     21.76 o 
  -8   6   7      215.33      218.35     20.59 o 
  -7   6   7      436.10      437.58     42.04 o 
  -6   6   7       67.35       49.50     20.15 o 
  -5   6   7      870.84      785.06     46.93 o 
  -4   6   7       50.83       73.23     21.65 o 
  -3   6   7      952.89     1069.02     46.07 o 
  -2   6   7      701.15      769.66     50.81 o 
  -1   6   7      244.17      314.05     32.30 o 
   0   6   7       26.38       36.13     13.69 o 
   1   6   7    13005.70    14718.19    310.40 o 
   2   6   7     6135.59     6160.19     80.42 o 
   3   6   7     3411.76     3271.08     61.07 o 
   4   6   7      463.83      481.78     32.27 o 
   5   6   7       43.09       58.33     31.43 o 
   6   6   7       14.16        4.85      7.19 o 
   7   6   7      149.43      126.21     17.59 o 
   8   6   7     1569.71     1250.77     64.59 o 
   9   6   7       28.23       35.16     10.85 o 
  -9   7   7      226.72      194.47     13.15 o 
  -8   7   7       74.65       82.90     29.68 o 
  -7   7   7     2872.53     3036.27    181.40 o 
  -6   7   7      531.53      504.16     52.90 o 
  -5   7   7     4973.86     4357.71    171.47 o 
  -4   7   7      248.83      233.02     38.04 o 
  -3   7   7      375.85      417.71     31.31 o 
  -2   7   7       49.55       49.16     12.57 o 
  -1   7   7       66.59       82.26     14.30 o 
   0   7   7      443.13      480.06     26.74 o 
   1   7   7     1845.31     2053.54     69.73 o 
   2   7   7      361.84      406.28     25.40 o 
   3   7   7      513.92      605.00     38.58 o 
   4   7   7      238.21      344.56     30.54 o 
   5   7   7      497.69      449.63     35.25 o 
   6   7   7      197.48      176.97     22.00 o 
   7   7   7      947.67      957.34     71.64 o 
   8   7   7      724.54      639.83     45.09 o 
  -8   8   7      624.22      657.68     36.39 o 
  -7   8   7      365.72      401.22     36.48 o 
  -6   8   7        0.21        8.27     13.85 o 
  -5   8   7        5.24       -3.70     18.16 o 
  -4   8   7      214.68      214.17     36.44 o 
  -3   8   7        0.15       10.14     17.07 o 
  -2   8   7      109.73      122.65     20.16 o 
  -1   8   7      347.57      328.83     29.95 o 
   0   8   7     2569.81     2691.88     84.09 o 
   1   8   7        5.85       19.57      9.91 o 
   2   8   7     6536.51     6943.76    203.49 o 
   3   8   7        1.35        9.21      9.72 o 
   4   8   7      203.88      197.81     23.52 o 
   5   8   7      468.71      451.67     33.49 o 
   6   8   7      121.59      106.00     14.89 o 
   7   8   7       90.02       69.44     17.16 o 
  -8   9   7      120.03      131.07     16.27 o 
  -7   9   7     2644.88     2802.11     80.95 o 
  -6   9   7     1284.68     1299.73     65.79 o 
  -5   9   7     6466.12     6036.18    183.37 o 
  -4   9   7      782.53      636.41    104.60 o 
  -3   9   7      444.13      506.16     39.09 o 
  -2   9   7       94.83      102.70     18.74 o 
  -1   9   7       33.72       35.03     13.24 o 
   0   9   7       26.00       30.45     11.61 o 
   1   9   7      802.47      819.49     44.16 o 
   2   9   7      206.13      252.22     30.24 o 
   3   9   7       91.79      115.64     17.13 o 
   4   9   7      425.24      412.27     30.06 o 
   5   9   7      496.65      475.18     29.67 o 
   6   9   7      469.95      449.18     22.24 o 
  -6  10   7      597.43      590.20     33.75 o 
  -5  10   7      177.41      187.69     18.01 o 
  -4  10   7      442.61      333.58     49.57 o 
  -3  10   7      205.37      138.11     19.84 o 
  -2  10   7      468.10      484.68     33.65 o 
  -1  10   7     1586.71     1549.11     59.80 o 
   0  10   7      269.33      276.59     25.17 o 
   1  10   7     2680.28     2742.99     78.44 o 
   2  10   7     2289.31     2289.83     69.46 o 
   3  10   7     1396.74     1505.87     80.08 o 
   4  10   7      222.09      214.44     28.68 o 
   5  10   7      363.84      380.87     31.79 o 
  -4  11   7      791.93      687.62     26.91 o 
  -3  11   7     1651.60     1396.36     51.54 o 
  -2  11   7        3.54       16.52      7.63 o 
  -1  11   7        0.27        5.08      6.73 o 
   0  11   7        1.27        5.43      6.24 o 
   1  11   7      470.26      423.98     25.63 o 
   2  11   7       11.84       11.58      6.05 o 
   3  11   7      107.78      104.61     16.59 o 
 -12   0   8       84.68       81.26     13.48 o 
 -10   0   8       14.33       -3.78     12.22 o 
  -8   0   8     2535.23     2388.03    114.53 o 
  -6   0   8     5815.49     5699.71    164.10 o 
  -4   0   8    23523.63    26297.66    313.23 o 
  -2   0   8       20.07       28.38     12.44 o 
   0   0   8     1534.04     1219.05     71.92 o 
   2   0   8     1530.00     1571.10     49.39 o 
   4   0   8     6189.77     6162.42    164.27 o 
   6   0   8      222.73      267.97     21.32 o 
   8   0   8      379.55      329.59     32.08 o 
  10   0   8     1483.25     1532.78     64.74 o 
 -12   1   8      407.92      437.57     20.08 o 
 -11   1   8     2293.62     2604.14     55.56 o 
 -10   1   8      885.29      980.19     47.45 o 
  -9   1   8      218.43      248.59     25.85 o 
  -8   1   8     1445.16     1513.76     51.00 o 
  -7   1   8      559.24      544.26     45.00 o 
  -6   1   8        4.58       -5.68     10.00 o 
  -5   1   8      629.87      685.05     50.44 o 
  -4   1   8       32.63       83.82     13.08 o 
  -3   1   8     1700.89     1596.75     45.13 o 
  -2   1   8     1551.62     1929.93     42.64 o 
  -1   1   8     2533.50     2708.38    135.58 o 
   0   1   8     2299.42     2198.68     70.95 o 
   1   1   8     1486.10     1327.98     44.57 o 
   2   1   8     2681.87     2245.85     61.56 o 
   3   1   8    22278.13    21966.37    350.51 o 
   4   1   8     1561.78     1680.17     71.08 o 
   5   1   8      779.20      757.44     27.86 o 
   6   1   8      243.32      267.28     16.46 o 
   7   1   8       32.84       32.50      8.69 o 
   8   1   8      943.59      778.50     48.34 o 
   9   1   8      593.25      438.88     33.48 o 
  10   1   8        7.95        4.22      7.49 o 
 -12   2   8       63.19       60.10      9.91 o 
 -11   2   8      174.89      214.86     14.41 o 
 -10   2   8       63.94       75.77     19.16 o 
  -9   2   8       76.96       66.71     16.82 o 
  -8   2   8     1279.16     1310.36     47.96 o 
  -7   2   8     2139.83     2111.90     71.63 o 
  -6   2   8     1309.15     1337.62     81.51 o 
  -5   2   8     9145.51     9109.24    233.91 o 
  -4   2   8     6946.93     6589.32    119.83 o 
  -3   2   8     8333.94     8117.61    132.74 o 
  -2   2   8     2632.42     2771.52     61.75 o 
  -1   2   8     4401.81     4894.93     83.96 o 
   0   2   8      149.98      124.62     13.85 o 
   1   2   8      744.02      666.27     40.60 o 
   2   2   8     1974.14     1846.86     56.82 o 
   3   2   8     1373.17     1387.42     49.19 o 
   4   2   8      777.79      775.53     54.34 o 
   5   2   8     1934.83     2092.03     57.02 o 
   6   2   8      532.25      542.11     30.56 o 
   7   2   8      251.11      235.10     21.81 o 
   8   2   8       13.31       13.30      8.91 o 
   9   2   8     1636.86     1306.83     87.86 o 
  10   2   8     1036.14     1309.41     63.57 o 
 -11   3   8      379.27      398.78     17.20 o 
 -10   3   8     2866.75     2996.49     88.02 o 
  -9   3   8     2300.54     2331.72     59.33 o 
  -8   3   8      842.24      877.13     61.97 o 
  -7   3   8       84.63       49.85     13.38 o 
  -6   3   8       51.24       36.72     11.87 o 
  -5   3   8      113.34      129.28     16.34 o 
  -4   3   8      195.46      347.44     36.54 o 
  -3   3   8       23.22       31.31     10.71 o 
  -2   3   8      982.12     1268.23     49.67 o 
  -1   3   8     2335.00     2356.69     78.76 o 
   0   3   8     2723.23     2689.17     56.43 o 
   1   3   8      927.67      883.20     27.66 o 
   2   3   8    10092.80    10803.40    174.62 o 
   3   3   8      655.59      540.70     30.99 o 
   4   3   8     3860.87     3627.10    128.74 o 
   5   3   8     1235.46     1161.31     42.73 o 
   6   3   8      280.02      286.58     28.10 o 
   7   3   8     3908.98     4067.57    113.36 o 
   8   3   8      526.73      480.29     49.95 o 
   9   3   8      533.49      510.82     51.99 o 
  10   3   8      249.18      273.20     25.53 o 
 -11   4   8       14.89       16.35      4.21 o 
 -10   4   8       73.97       62.95     10.21 o 
  -9   4   8      143.09      133.28     13.65 o 
  -8   4   8     3687.20     3718.75     77.79 o 
  -7   4   8      359.09      359.76     30.30 o 
  -6   4   8      598.19      607.78     33.45 o 
  -5   4   8     4529.65     3904.45    146.75 o 
  -4   4   8       20.90       46.20     15.71 o 
  -3   4   8     1834.67     2067.06     78.39 o 
  -2   4   8     5833.87     6224.85    143.40 o 
  -1   4   8       93.76       77.72     12.58 o 
   0   4   8     4241.98     4496.28    111.22 o 
   1   4   8      150.88      148.30     12.65 o 
   2   4   8      356.16      382.79     27.90 o 
   3   4   8      274.28      336.63     25.42 o 
   4   4   8      101.50      122.20     13.26 o 
   5   4   8      499.53      495.35     28.11 o 
   6   4   8      145.79      119.12     18.41 o 
   7   4   8      193.99      204.69     25.01 o 
   8   4   8      907.48      814.57     82.45 o 
   9   4   8      649.51      634.59     51.03 o 
 -10   5   8        6.79        4.61      5.15 o 
  -9   5   8     2148.76     2257.33     72.83 o 
  -8   5   8      111.35      109.59     15.18 o 
  -7   5   8     1025.24      889.02     67.29 o 
  -6   5   8       13.49        6.41      8.89 o 
  -5   5   8        3.57       -2.52     11.98 o 
  -4   5   8      160.82      200.58     28.34 o 
  -3   5   8       14.08       36.96     13.75 o 
  -2   5   8       96.62       71.67     14.33 o 
  -1   5   8     6794.09     7366.00    170.90 o 
   0   5   8      747.83      905.45     34.24 o 
   1   5   8     4897.03     5370.20    100.81 o 
   2   5   8     4091.80     4243.64     92.93 o 
   3   5   8      548.76      489.44     31.02 o 
   4   5   8       56.10       55.42     12.23 o 
   5   5   8     3865.27     4143.73    103.45 o 
   6   5   8      721.60      789.78     43.82 o 
   7   5   8     1021.82     1018.90     49.86 o 
   8   5   8       54.54       40.85     10.20 o 
   9   5   8       41.94       53.91      8.60 o 
  -9   6   8      948.61     1066.50     36.18 o 
  -8   6   8     2305.29     2437.56    100.54 o 
  -7   6   8     2555.81     2768.08    118.53 o 
  -6   6   8     1611.21     1300.20     85.76 o 
  -5   6   8      176.77      188.39     35.30 o 
  -4   6   8        5.27        0.49      8.88 o 
  -3   6   8      502.88      546.50     27.93 o 
  -2   6   8     3608.56     3494.33     85.19 o 
  -1   6   8     7194.34     7398.44    133.77 o 
   0   6   8     1587.94     1753.89     57.76 o 
   1   6   8       27.82       46.02      7.83 o 
   2   6   8      757.83      741.50     33.82 o 
   3   6   8      399.80      371.85     22.36 o 
   4   6   8      161.98      152.96     25.11 o 
   5   6   8      150.55      119.41     15.97 o 
   6   6   8     1122.59     1203.63     57.21 o 
   7   6   8      348.28      326.95     20.88 o 
   8   6   8      568.65      467.84     26.10 o 
  -9   7   8      291.63      282.57     22.44 o 
  -8   7   8     2265.85     2369.29     63.95 o 
  -7   7   8      139.49      172.61     28.74 o 
  -6   7   8       12.13        0.62     17.47 o 
  -5   7   8      194.34      135.94     21.44 o 
  -4   7   8       41.27       43.00     14.89 o 
  -3   7   8      246.81      284.61     39.39 o 
  -2   7   8       64.45       85.54     14.46 o 
  -1   7   8      154.27      124.98     14.01 o 
   0   7   8     3343.68     3519.92     75.46 o 
   1   7   8      575.47      624.96     37.86 o 
   2   7   8       54.16       30.90     20.42 o 
   3   7   8       31.42       17.99      7.10 o 
   4   7   8      365.18      462.22     30.24 o 
   5   7   8      253.86      271.34     21.71 o 
   6   7   8     2627.86     2733.98    111.28 o 
   7   7   8        6.87       -8.97      9.62 o 
   8   7   8       88.14       79.04     13.96 o 
  -8   8   8       13.38        7.61      6.33 o 
  -7   8   8     2138.70     2370.53     90.48 o 
  -6   8   8       33.85       38.12     17.28 o 
  -5   8   8      341.59      288.10     39.96 o 
  -4   8   8      437.46      329.24     44.77 o 
  -3   8   8      579.16      561.77     55.53 o 
  -2   8   8       43.34       48.86     18.71 o 
  -1   8   8     5737.56     6028.04    136.66 o 
   0   8   8      188.09      187.61     32.41 o 
   1   8   8       13.70       28.02     10.11 o 
   2   8   8      734.35      738.17     41.82 o 
   3   8   8     2613.56     2800.93     85.13 o 
   4   8   8       72.29       78.04     16.64 o 
   5   8   8      377.63      356.23     28.31 o 
   6   8   8       28.76       42.85     15.85 o 
   7   8   8      990.81      956.51     51.07 o 
  -7   9   8     1143.32     1202.38     57.23 o 
  -6   9   8      140.00      150.81     21.95 o 
  -5   9   8      348.57      333.22     28.89 o 
  -4   9   8      128.69       94.17     17.65 o 
  -3   9   8      405.64      349.63     72.44 o 
  -2   9   8      456.25      410.78     36.12 o 
  -1   9   8      123.48       88.67     16.68 o 
   0   9   8     1362.37     1439.52     59.35 o 
   1   9   8     1000.33     1110.78     50.53 o 
   2   9   8       14.23        5.61      9.50 o 
   3   9   8     1139.20     1285.61     57.68 o 
   4   9   8       40.53       41.65     19.18 o 
   5   9   8      441.33      513.21     42.17 o 
   6   9   8     1261.11     1190.42     56.04 o 
  -6  10   8       79.55       56.38      8.02 o 
  -5  10   8     2416.84     2417.89     96.09 o 
  -4  10   8      498.34      421.87     28.94 o 
  -3  10   8       73.51       43.94     12.58 o 
  -2  10   8      113.20       94.82     15.06 o 
  -1  10   8      398.71      405.73     36.28 o 
   0  10   8     1152.58     1152.36     48.75 o 
   1  10   8     1029.37     1005.44     44.58 o 
   2  10   8       21.47       34.05     10.15 o 
   3  10   8      873.48      903.01    135.35 o 
   4  10   8      388.74      396.70     34.18 o 
  -4  11   8       63.77       62.72      7.54 o 
  -3  11   8      313.47      292.60     18.79 o 
  -2  11   8      182.67      160.33     15.37 o 
  -1  11   8      221.08      151.37     22.66 o 
   0  11   8      748.97      613.56     72.09 o 
   1  11   8      469.85      444.89     61.13 o 
   2  11   8      510.68      566.74     36.91 o 
 -11   0   9      243.64      256.34     29.85 o 
  -9   0   9      662.33      763.72     61.26 o 
  -7   0   9     5315.02     5303.58    164.57 o 
  -3   0   9        3.97       39.72     12.99 o 
  -1   0   9     1483.68     1348.79     76.81 o 
   1   0   9    18944.54    17221.94    372.54 o 
   3   0   9      339.61      427.75     35.95 o 
   5   0   9        9.08       10.98      9.84 o 
   7   0   9     4078.63     3836.05    128.42 o 
   9   0   9      255.76      198.95     29.78 o 
 -12   1   9        9.72       -2.92      8.59 o 
 -11   1   9        7.46        5.29      7.04 o 
 -10   1   9       55.54       46.64      8.59 o 
  -9   1   9     1351.68     1518.11     61.45 o 
  -8   1   9     7007.50     7192.86    121.46 o 
  -7   1   9       11.40       26.89     10.48 o 
  -6   1   9     9720.69     9701.22    231.95 o 
  -5   1   9     2070.25     2193.72     87.75 o 
  -4   1   9      266.61      284.09     27.75 o 
  -3   1   9       30.03        5.66      5.57 o 
  -2   1   9     1460.17     1700.24     57.19 o 
  -1   1   9     4027.09     3594.77    182.05 o 
   0   1   9    22252.45    18882.83    656.14 o 
   1   1   9     3537.32     3841.46     87.15 o 
   2   1   9       61.97       66.28     11.46 o 
   3   1   9        0.84       -0.67      5.70 o 
   4   1   9     3223.80     3277.68    117.91 o 
   5   1   9       29.14       23.33      5.82 o 
   6   1   9       11.22       13.36      7.10 o 
   7   1   9      411.60      387.21     23.62 o 
   8   1   9      664.75      607.49     33.80 o 
   9   1   9      325.33      266.16     23.54 o 
  10   1   9      958.27     1086.41     47.07 o 
 -11   2   9      775.63      836.67     30.91 o 
 -10   2   9      302.53      308.10     19.74 o 
  -9   2   9     1176.06     1197.92     37.65 o 
  -8   2   9      196.90      217.77     25.54 o 
  -7   2   9     2050.92     1708.47     80.28 o 
  -6   2   9     2126.93     2154.22     58.56 o 
  -5   2   9      372.38      369.36     39.33 o 
  -4   2   9     1382.13     1389.37     48.65 o 
  -3   2   9      965.80     1148.55     64.63 o 
  -2   2   9     1927.43     2333.28    102.42 o 
  -1   2   9      753.88      974.68     69.89 o 
   0   2   9    12093.00    11202.05    287.74 o 
   1   2   9     5748.69     6088.99    118.31 o 
   2   2   9     6283.03     6340.62    122.70 o 
   3   2   9      255.85      375.78     26.54 o 
   4   2   9      624.23      567.95     47.81 o 
   5   2   9      810.01      854.17     36.90 o 
   6   2   9     1595.39     1661.52     54.09 o 
   7   2   9     2656.39     2671.82     72.00 o 
   8   2   9      842.50      759.33     46.65 o 
   9   2   9       44.95       22.59     12.57 o 
  10   2   9       10.06       22.76      7.54 o 
 -11   3   9        1.26      -13.69     13.69 o 
 -10   3   9      183.19      161.41     13.43 o 
  -9   3   9       44.48       46.79     10.01 o 
  -8   3   9        0.96       15.46      9.45 o 
  -7   3   9     1435.94     1469.26     42.62 o 
  -6   3   9     1446.57     1495.87     58.84 o 
  -5   3   9      999.82      884.81     41.70 o 
  -4   3   9     4001.50     3799.20     90.51 o 
  -3   3   9      818.77      963.50     39.74 o 
  -2   3   9     1068.26     1397.06     82.04 o 
  -1   3   9     9973.02    11483.46    298.70 o 
   0   3   9     2257.77     2307.96    167.72 o 
   1   3   9      990.87      953.74     43.07 o 
   2   3   9       33.97       39.44     10.52 o 
   3   3   9      377.54      401.83     28.21 o 
   4   3   9      711.57      703.82     31.84 o 
   5   3   9        1.17       -7.10      7.10 o 
   6   3   9      263.36      260.35     26.67 o 
   7   3   9      657.25      763.23     46.19 o 
   8   3   9        9.69        7.74      9.39 o 
   9   3   9      639.33      643.10     52.32 o 
 -11   4   9      468.59      391.38     22.78 o 
 -10   4   9       21.35       10.23      8.35 o 
  -9   4   9      804.65      810.63     53.39 o 
  -8   4   9     1797.02     1864.22     67.50 o 
  -7   4   9      375.00      360.36     30.71 o 
  -6   4   9      263.81      238.58     21.61 o 
  -5   4   9     1265.13     1062.90     36.48 o 
  -4   4   9        2.58       12.28      8.87 o 
  -3   4   9       75.21      147.73     16.75 o 
  -2   4   9        3.94       18.18      6.76 o 
  -1   4   9     1083.02     1279.23     92.13 o 
   0   4   9     6000.06     6119.64    364.99 o 
   1   4   9      145.87      137.83     33.22 o 
   2   4   9     1914.03     1989.24     67.21 o 
   3   4   9     3372.76     3276.47     60.88 o 
   4   4   9       46.20       75.59     11.22 o 
   5   4   9     3957.67     4156.72    106.30 o 
   6   4   9      503.93      572.50     38.64 o 
   7   4   9      319.30      308.57     35.69 o 
   8   4   9       57.72       46.19     11.33 o 
   9   4   9       54.22       41.80      9.57 o 
  -9   5   9      192.83      219.37     27.94 o 
  -8   5   9      548.61      562.82     34.29 o 
  -7   5   9      199.13      260.75     36.90 o 
  -6   5   9       14.59       11.24     15.74 o 
  -5   5   9      499.03      390.05     26.00 o 
  -4   5   9     5316.78     5229.28    123.66 o 
  -3   5   9     2061.27     2044.73     83.64 o 
  -2   5   9     7338.99     7626.73    176.39 o 
  -1   5   9       50.51       65.75     11.84 o 
   0   5   9      146.92      174.51     39.05 o 
   1   5   9      519.11      534.23     41.73 o 
   2   5   9      582.31      618.38     25.36 o 
   3   5   9      813.00      776.11     32.05 o 
   4   5   9        6.62       22.74      9.36 o 
   5   5   9        0.30       13.75     10.16 o 
   6   5   9      811.86      899.48     45.79 o 
   7   5   9      125.73      105.19     16.74 o 
   8   5   9      284.67      231.97     16.27 o 
 -10   6   9     1022.39     1011.89     43.15 o 
  -9   6   9      479.71      479.26     36.01 o 
  -8   6   9      634.93      627.04     48.38 o 
  -7   6   9        2.58        4.04     11.96 o 
  -6   6   9      498.42      426.28     48.62 o 
  -5   6   9     1812.32     1469.54     94.13 o 
  -4   6   9       27.18      133.42     16.07 o 
  -3   6   9      258.20      218.17     18.60 o 
  -2   6   9      191.13      177.35     15.75 o 
  -1   6   9      591.29      577.36     30.64 o 
   0   6   9      311.97      325.83     30.17 o 
   1   6   9      372.36      386.71     25.39 o 
   2   6   9      345.54      333.52     23.14 o 
   3   6   9     1804.94     1851.05     64.42 o 
   4   6   9     4764.81     4773.08    110.20 o 
   5   6   9      290.35      355.74     22.37 o 
   6   6   9      527.26      459.91     26.10 o 
   7   6   9       74.88       58.26      8.59 o 
   8   6   9       61.69       59.42     13.47 o 
  -9   7   9      201.91      183.69     25.54 o 
  -8   7   9        0.50       12.02      7.27 o 
  -7   7   9      131.08      114.04     16.80 o 
  -6   7   9       11.34       26.09     11.52 o 
  -5   7   9     4494.72     3321.67    340.43 o 
  -4   7   9      371.40      378.24     27.29 o 
  -3   7   9     9053.05     9013.68    283.17 o 
  -2   7   9      206.54      180.00     17.55 o 
  -1   7   9      931.87      918.23     47.23 o 
   0   7   9       11.02       17.45      7.27 o 
   1   7   9       86.22      105.95     15.31 o 
   2   7   9     1008.18      962.22     44.80 o 
   3   7   9     1805.39     2099.52     67.38 o 
   4   7   9       73.69       67.52     15.01 o 
   5   7   9      112.06      101.40     14.83 o 
   6   7   9      266.41      255.01     20.47 o 
   7   7   9       73.85       66.70     15.61 o 
  -8   8   9       33.62       26.52      8.21 o 
  -7   8   9        3.55        4.06      8.90 o 
  -6   8   9      107.20       91.26     20.27 o 
  -5   8   9      241.41      191.23     32.42 o 
  -4   8   9      809.23      749.08     65.35 o 
  -3   8   9      549.40      499.60     70.96 o 
  -2   8   9      290.60      310.36     34.68 o 
  -1   8   9      190.19      211.13     24.02 o 
   0   8   9      187.19      201.22     22.66 o 
   1   8   9       18.30       13.58      8.64 o 
   2   8   9     1406.15     1513.83     60.93 o 
   3   8   9       89.14       69.58     20.30 o 
   4   8   9     4757.99     5351.48    164.12 o 
   5   8   9       53.50       51.32     15.71 o 
   6   8   9      319.32      309.81     31.58 o 
  -7   9   9      261.61      270.15     16.08 o 
  -6   9   9      206.19      226.88     19.13 o 
  -5   9   9       14.50       15.93     10.39 o 
  -4   9   9     1643.07     1269.59     57.40 o 
  -3   9   9     4864.06     4428.25    161.54 o 
  -2   9   9      907.20      824.99     45.72 o 
  -1   9   9       11.09       13.04     14.68 o 
   0   9   9      243.97      241.86     23.69 o 
   1   9   9       27.18       32.35     10.77 o 
   2   9   9      140.94       98.39     22.83 o 
   3   9   9      315.40      285.94     24.20 o 
   4   9   9       35.75       33.42     13.44 o 
   5   9   9        9.70       28.75     10.48 o 
  -6  10   9      333.92      300.64     18.80 o 
  -5  10   9        7.84        7.49      5.26 o 
  -4  10   9      572.65      514.23     49.86 o 
  -3  10   9      164.17      131.71     16.64 o 
  -2  10   9      557.96      498.51     25.49 o 
  -1  10   9       71.46       51.29     25.85 o 
   0  10   9      320.21      297.86     34.40 o 
   1  10   9      618.83      561.59     49.84 o 
   2  10   9        9.97       -2.32     12.38 o 
   3  10   9     1054.84     1156.44     57.97 o 
   4  10   9     1084.27     1170.69     53.68 o 
  -3  11   9      582.06      497.49     29.57 o 
  -2  11   9     1265.93      993.82     47.75 o 
  -1  11   9     1262.71     1038.41     66.46 o 
   0  11   9       68.90       71.96      9.92 o 
   1  11   9     1147.42     1149.46     36.55 o 
 -12   0  10       39.91       37.56      8.09 o 
 -10   0  10      136.28      143.83     17.66 o 
  -8   0  10      174.10      138.94     28.51 o 
  -6   0  10     2050.77     1789.41     96.98 o 
  -4   0  10     3401.55     3212.31    101.83 o 
  -2   0  10    23195.33    24763.96    467.35 o 
   0   0  10      404.92      589.67     56.50 o 
   2   0  10     2349.04     2254.32    110.13 o 
   4   0  10     4682.86     4240.72    122.04 o 
   6   0  10       83.65       89.44     17.09 o 
   8   0  10     1232.78      994.52     73.10 o 
 -12   1  10      111.54       89.12     11.19 o 
 -11   1  10      336.32      366.44     23.30 o 
 -10   1  10      964.43     1083.99     36.97 o 
  -9   1  10     2704.14     2872.37     69.89 o 
  -8   1  10      406.13      435.29     27.13 o 
  -7   1  10      127.60      117.96     14.99 o 
  -6   1  10      381.15      377.75     20.58 o 
  -4   1  10      523.29      484.17     37.98 o 
  -3   1  10     5455.51     6188.54    117.03 o 
  -2   1  10       24.31       10.61      7.85 o 
  -1   1  10       85.16      174.15    116.44 o 
   0   1  10      138.50       78.99     19.29 o 
   1   1  10        2.06        2.69     12.91 o 
   2   1  10     1162.94     1302.94     51.10 o 
   3   1  10      388.00      385.04     27.73 o 
   4   1  10      833.40      813.53     29.07 o 
   5   1  10     7152.59     7042.28     90.27 o 
   6   1  10     1894.87     1915.30     50.87 o 
   7   1  10      675.40      673.61     30.56 o 
   8   1  10       94.60       83.66     12.70 o 
   9   1  10      550.26      508.82     26.67 o 
 -11   2  10      429.16      459.57     24.04 o 
 -10   2  10       40.97       46.37     15.97 o 
  -9   2  10     1204.43     1299.34     44.63 o 
  -8   2  10       22.70       25.88      9.01 o 
  -7   2  10      438.36      434.33     27.08 o 
  -6   2  10     1475.99     1639.64     52.44 o 
  -4   2  10        3.46        9.62      8.51 o 
  -3   2  10     6130.75     6286.51    176.12 o 
  -2   2  10     9738.29    10452.27    259.38 o 
  -1   2  10     2010.53     1963.79    104.29 o 
   0   2  10      204.60      139.38     31.21 o 
   1   2  10      334.86      326.72     25.51 o 
   2   2  10     3540.77     3859.88    123.42 o 
   3   2  10       68.03      111.08     16.05 o 
   4   2  10      910.36     1046.49     43.92 o 
   5   2  10      404.31      453.11     33.78 o 
   6   2  10       44.24       54.28     10.33 o 
   7   2  10      349.94      394.75     33.88 o 
   8   2  10      319.35      276.08     26.40 o 
   9   2  10       15.91        1.12      8.92 o 
 -11   3  10        3.84        1.85      5.75 o 
 -10   3  10     1388.76     1540.30     76.15 o 
  -9   3  10      540.68      557.97     27.84 o 
  -8   3  10     1051.59     1091.80     41.67 o 
  -7   3  10     1193.36     1259.34     46.29 o 
  -6   3  10       83.60       79.25     16.56 o 
  -5   3  10     1195.44     1124.12     56.10 o 
  -4   3  10      123.70      167.31     26.75 o 
  -3   3  10      736.39      593.28     50.76 o 
  -2   3  10      534.61      653.00     57.82 o 
  -1   3  10      492.06      554.15     58.23 o 
   0   3  10      372.82      305.02     46.15 o 
   1   3  10     1255.99     1180.98     50.39 o 
   2   3  10     2739.17     2819.89     81.44 o 
   3   3  10      682.12      758.26     25.30 o 
   4   3  10     2227.26     2321.55     60.68 o 
   5   3  10     1040.76     1141.77     53.79 o 
   6   3  10     3874.11     4178.90    110.77 o 
   7   3  10       36.70       25.58     12.13 o 
   8   3  10      260.15      222.71     23.03 o 
   9   3  10      759.95      815.75     51.03 o 
 -10   4  10       51.67       48.77     12.88 o 
  -9   4  10      116.66      122.74     16.52 o 
  -8   4  10      152.94      142.86     19.68 o 
  -7   4  10       15.76       29.21     26.19 o 
  -6   4  10     2565.56     2514.04     86.54 o 
  -5   4  10      394.16      341.82     32.13 o 
  -4   4  10     2921.02     2632.45    171.16 o 
  -3   4  10     5452.71     5364.74    175.15 o 
  -2   4  10       84.96       58.15     19.66 o 
  -1   4  10     5328.10     5783.20    212.14 o 
   0   4  10     5147.15     4483.98    195.83 o 
   1   4  10       71.88       58.16     20.95 o 
   2   4  10     2337.17     2218.49     49.68 o 
   3   4  10       40.31       24.41      5.89 o 
   4   4  10       24.55       52.11     13.92 o 
   5   4  10      123.08      124.83     18.50 o 
   6   4  10       82.06      114.08     18.72 o 
   7   4  10       14.38       22.93     12.08 o 
   8   4  10       29.50        7.13      8.70 o 
   9   4  10      659.16      686.19     37.92 o 
  -9   5  10        5.76        7.26      6.22 o 
  -8   5  10      183.54      163.54     18.94 o 
  -7   5  10     3387.48     3505.48    102.71 o 
  -6   5  10      725.37      651.56     43.22 o 
  -5   5  10     2151.03     1772.45    103.57 o 
  -4   5  10      152.48      147.35     15.76 o 
  -3   5  10       34.59       42.76      9.46 o 
  -2   5  10       36.65       42.25     10.36 o 
  -1   5  10      262.91      274.20     27.65 o 
   0   5  10       32.83       26.42     26.15 o 
   1   5  10      484.43      520.79     23.56 o 
   2   5  10      629.56      635.48     22.92 o 
   3   5  10     1242.52     1315.57     42.94 o 
   4   5  10     1768.40     1813.64     52.39 o 
   5   5  10      415.78      483.66     26.81 o 
   6   5  10      188.21      175.92     16.80 o 
   7   5  10      566.87      534.05     26.35 o 
   8   5  10      489.46      416.04     23.32 o 
 -10   6  10       35.82       37.25      8.65 o 
  -9   6  10       82.67       99.02     14.66 o 
  -8   6  10       29.88       31.70     14.09 o 
  -7   6  10       52.30       73.21     19.92 o 
  -6   6  10     1351.71     1340.37     83.29 o 
  -5   6  10      289.87      222.65     27.98 o 
  -4   6  10     2794.29     2394.83     69.80 o 
  -3   6  10      840.12      760.30     44.29 o 
  -2   6  10     2632.96     2585.13     68.77 o 
  -1   6  10     3663.71     3721.21     95.59 o 
   0   6  10      959.58      954.20     42.44 o 
   1   6  10     4609.64     4768.26    108.87 o 
   2   6  10     1033.03     1127.44     49.86 o 
   3   6  10      104.37      139.27     18.06 o 
   4   6  10      244.41      273.10     19.33 o 
   5   6  10      255.67      280.90     19.48 o 
   6   6  10      603.84      536.64     29.77 o 
   7   6  10       11.89        6.46      6.92 o 
  -9   7  10       13.93       22.32      7.69 o 
  -8   7  10       36.40       48.48      9.48 o 
  -7   7  10      536.82      518.23     34.32 o 
  -6   7  10     3221.87     3273.24    121.99 o 
  -5   7  10      239.14      163.96     23.66 o 
  -4   7  10     1214.24      967.13     51.05 o 
  -3   7  10       15.16       25.73     11.07 o 
  -2   7  10     1603.13     1566.15     64.45 o 
  -1   7  10      108.21      123.65     23.87 o 
   0   7  10      228.08      246.03     23.58 o 
   1   7  10      523.24      543.86     33.99 o 
   2   7  10     3602.91     3711.33     92.93 o 
   3   7  10      680.06      773.30     39.42 o 
   4   7  10      267.27      317.66     24.34 o 
   5   7  10      146.95      121.98     33.27 o 
   6   7  10       38.26       44.69      8.60 o 
   7   7  10      330.62      273.41     24.86 o 
  -8   8  10      303.51      340.11     18.78 o 
  -7   8  10       20.88       17.80      9.26 o 
  -6   8  10      294.53      234.83     29.40 o 
  -5   8  10     1552.68     1413.50     80.57 o 
  -4   8  10     1091.71      860.20     49.43 o 
  -3   8  10       30.65       19.86     19.01 o 
  -2   8  10      426.23      391.89     32.06 o 
  -1   8  10       59.17       63.74     13.89 o 
   0   8  10      132.47      147.15     26.67 o 
   1   8  10     2616.11     2699.76    110.16 o 
   2   8  10       52.75       64.54     20.23 o 
   3   8  10       20.59       43.24     16.63 o 
   4   8  10      653.26      754.66     52.61 o 
   5   8  10      317.83      332.08     32.82 o 
   6   8  10       48.75       29.61      9.13 o 
  -7   9  10      295.21      309.45     21.06 o 
  -6   9  10     1984.96     2039.29     52.43 o 
  -5   9  10        8.36        5.64     19.23 o 
  -4   9  10      573.32      575.05     48.94 o 
  -3   9  10      276.93      219.00     18.55 o 
  -2   9  10        1.39        0.43      7.92 o 
  -1   9  10      111.59       79.67     48.27 o 
   0   9  10      214.09      205.93     20.85 o 
   1   9  10       30.34       36.12     15.16 o 
   2   9  10     1668.18     1730.86     79.19 o 
   3   9  10       38.48       16.64      9.34 o 
   4   9  10      428.89      433.06     35.38 o 
   5   9  10      841.43      825.01     43.24 o 
  -5  10  10     1412.61     1325.49     49.77 o 
  -4  10  10       91.28       97.11     11.06 o 
  -3  10  10      225.75      224.38     26.21 o 
  -2  10  10      608.78      524.42     29.48 o 
  -1  10  10       23.07       14.23      5.49 o 
   0  10  10      946.80      925.52     52.70 o 
   1  10  10      776.98      802.88     48.16 o 
   2  10  10      403.48      467.41     34.99 o 
   3  10  10       84.19       96.71     15.94 o 
  -2  11  10       56.32       33.37      7.91 o 
  -1  11  10      359.94      292.88     22.50 o 
 -11   0  11     1823.67     1957.88     76.04 o 
  -9   0  11       14.18       19.48     16.13 o 
  -7   0  11     9279.62     9385.55    205.75 o 
  -3   0  11      165.13      304.09     33.96 o 
  -1   0  11      558.07      484.19     51.86 o 
   1   0  11      470.82      532.06     57.67 o 
   3   0  11     5035.50     5244.16    113.62 o 
   5   0  11     2732.52     2901.90     85.75 o 
   7   0  11       38.50       41.83     14.59 o 
   9   0  11      829.05      788.70     40.83 o 
 -11   1  11        0.39       -6.47      6.47 o 
 -10   1  11      237.92      278.15     23.60 o 
  -9   1  11      287.75      258.46     25.15 o 
  -8   1  11       77.00       54.61     11.47 o 
  -7   1  11      508.07      527.54     29.85 o 
  -6   1  11      961.18      991.70     41.08 o 
  -4   1  11     9609.25     9882.29    224.37 o 
  -3   1  11     1093.56     1161.22     67.54 o 
  -2   1  11      226.29      257.57     24.52 o 
  -1   1  11     1611.55     1642.13     93.33 o 
   0   1  11       18.93       11.14     14.63 o 
   1   1  11      604.41      714.60     67.66 o 
   2   1  11    11897.62    11951.12    308.10 o 
   3   1  11     1113.18      983.02     25.68 o 
   4   1  11     2598.84     2666.04     55.85 o 
   5   1  11       48.38       55.63      9.35 o 
   6   1  11      658.04      708.78     30.04 o 
   7   1  11       68.95       72.06     10.27 o 
   8   1  11      102.75       65.16     11.90 o 
   9   1  11       33.41       27.33     10.00 o 
 -11   2  11     1652.93     1767.16     63.92 o 
 -10   2  11      161.67      181.30     18.86 o 
  -9   2  11       48.67       52.96     11.01 o 
  -8   2  11      988.30     1025.45     41.15 o 
  -7   2  11      309.10      343.72     24.71 o 
  -6   2  11     3640.62     3647.90     83.71 o 
  -5   2  11     8838.55     8601.18    167.88 o 
  -4   2  11     9533.83     9744.07    229.75 o 
  -3   2  11        4.39       18.35     12.33 o 
  -2   2  11        4.76       19.30     12.71 o 
  -1   2  11      564.73      641.59     60.91 o 
   0   2  11       17.60       40.72     21.01 o 
   1   2  11       79.93       40.93     20.12 o 
   2   2  11       37.94       69.70     32.89 o 
   3   2  11     6305.83     6714.60     77.30 o 
   4   2  11     1245.84     1244.67     43.65 o 
   5   2  11       47.86       65.55     11.80 o 
   6   2  11      642.50      689.08     33.45 o 
   7   2  11      578.71      582.14     48.58 o 
   8   2  11      294.09      259.12     23.60 o 
   9   2  11      475.45      508.08     36.32 o 
 -11   3  11      426.85      435.75     27.66 o 
 -10   3  11       31.57       46.45     19.20 o 
  -9   3  11       24.58       12.29      6.34 o 
  -8   3  11        3.58        6.81      7.16 o 
  -7   3  11       28.16       15.77      7.83 o 
  -6   3  11       19.40       18.74     11.39 o 
  -5   3  11     1456.84     1447.39     64.69 o 
  -4   3  11     3344.34     3514.81    127.00 o 
  -3   3  11     6129.79     6601.64    194.93 o 
  -2   3  11     3685.11     4217.31    159.84 o 
  -1   3  11        1.64        8.76     16.29 o 
   0   3  11     7590.26     6920.34    240.85 o 
   1   3  11     3106.31     2971.99    150.80 o 
   2   3  11     1121.45     1185.47     32.46 o 
   3   3  11     5047.73     5595.54     77.49 o 
   4   3  11        9.00       24.11     18.16 o 
   5   3  11       44.95       49.03     13.67 o 
   6   3  11     1779.96     2040.64     72.87 o 
   7   3  11      203.03      268.48     26.65 o 
   8   3  11       77.06       50.14     10.87 o 
   9   3  11      545.34      600.94     35.03 o 
 -11   4  11       75.71       64.10     11.23 o 
 -10   4  11       69.19       59.80     12.63 o 
  -9   4  11     1413.08     1588.37     87.71 o 
  -8   4  11      584.72      629.90     37.98 o 
  -7   4  11     2542.24     2670.28     85.58 o 
  -6   4  11     1645.92     1711.78     70.81 o 
  -5   4  11       19.96        9.28     22.51 o 
  -4   4  11     3339.36     2662.36     92.01 o 
  -3   4  11      220.92      183.44     22.72 o 
  -2   4  11      242.13      198.63     34.62 o 
  -1   4  11     1555.55     1775.36    112.98 o 
   0   4  11      631.85      691.08     45.29 o 
   1   4  11       41.23       51.86      8.10 o 
   2   4  11       89.90       80.36     10.94 o 
   3   4  11      138.18      152.12     15.35 o 
   4   4  11      633.21      645.27     30.33 o 
   5   4  11      277.29      307.17     21.15 o 
   6   4  11       24.42       23.68      7.62 o 
   7   4  11     2066.34     2287.32     71.37 o 
   8   4  11        0.93      -11.26     11.26 o 
 -10   5  11      512.96      583.38     37.45 o 
  -9   5  11       10.76       14.33     11.36 o 
  -8   5  11       58.11       47.96     11.06 o 
  -7   5  11      229.61      265.60     25.72 o 
  -6   5  11      218.18      225.34     25.33 o 
  -5   5  11      675.23      565.60     41.31 o 
  -4   5  11      804.74      661.46     47.12 o 
  -3   5  11       31.00       42.80      8.11 o 
  -2   5  11     1978.48     1917.20     75.51 o 
  -1   5  11      656.03      611.65     55.74 o 
   0   5  11     2959.00     2889.60     87.47 o 
   1   5  11       79.65       68.00      8.44 o 
   2   5  11      395.13      385.38     19.79 o 
   3   5  11     1209.17     1272.94     42.52 o 
   4   5  11      514.12      508.75     26.81 o 
   5   5  11      129.97      140.51     15.12 o 
   6   5  11     1272.70     1339.81     41.80 o 
   7   5  11      952.92      856.49     29.95 o 
   8   5  11      307.31      288.04     23.05 o 
  -9   6  11      941.04     1015.22     35.48 o 
  -8   6  11     4544.15     5187.67    215.05 o 
  -7   6  11     1073.98     1166.98    116.42 o 
  -6   6  11      119.43       96.26     18.02 o 
  -5   6  11       48.11       52.45     17.32 o 
  -4   6  11      249.64      210.25     20.77 o 
  -3   6  11      987.33      842.89     39.15 o 
  -2   6  11     1442.10     1434.15     59.55 o 
  -1   6  11      837.42      913.43     50.16 o 
   0   6  11      445.30      482.73     32.36 o 
   1   6  11     1530.42     1538.76     58.02 o 
   2   6  11       13.93       18.27     10.14 o 
   3   6  11      324.39      370.42     21.98 o 
   4   6  11       49.02       36.15      8.22 o 
   5   6  11      524.85      567.89     26.16 o 
   6   6  11     1012.78     1030.76     37.16 o 
   7   6  11      870.15      778.44     28.57 o 
  -9   7  11      341.46      354.81     21.34 o 
  -8   7  11       69.54       71.40     11.64 o 
  -7   7  11      394.64      363.95     25.58 o 
  -6   7  11       76.68       85.30     21.97 o 
  -5   7  11       28.34        3.88     11.95 o 
  -4   7  11      223.18      205.57     25.29 o 
  -3   7  11      281.86      214.17     20.01 o 
  -2   7  11      362.19      351.23     39.58 o 
  -1   7  11     6705.07     6956.28    140.86 o 
   0   7  11      243.96      234.63     22.78 o 
   1   7  11      459.35      493.20     36.12 o 
   2   7  11      160.40      166.81     18.78 o 
   3   7  11       20.58       35.79     10.33 o 
   4   7  11        5.84       14.93      8.82 o 
   5   7  11      494.40      487.83     26.45 o 
   6   7  11      164.05      166.85     18.03 o 
  -8   8  11     3786.44     3874.02     88.29 o 
  -7   8  11       36.42       34.46      7.16 o 
  -6   8  11      428.02      483.95     27.84 o 
  -5   8  11       67.47       78.83     14.44 o 
  -4   8  11        5.17        4.94      8.33 o 
  -3   8  11        4.62        3.39      9.20 o 
  -2   8  11      863.24      822.39     42.39 o 
  -1   8  11       19.02        5.95      8.11 o 
   0   8  11      228.51      229.48     21.19 o 
   1   8  11      475.01      479.80     29.13 o 
   2   8  11       24.24       25.14      8.47 o 
   3   8  11       28.55       35.48      8.26 o 
   4   8  11      136.61      186.11     24.56 o 
   5   8  11       30.31       16.87      8.27 o 
  -6   9  11       21.05       20.98      8.14 o 
  -5   9  11      123.45      132.61     13.27 o 
  -4   9  11     1781.38     1775.97    257.87 o 
  -3   9  11      207.89      156.89     25.84 o 
  -2   9  11     1413.91     1211.88     48.73 o 
  -1   9  11     3832.77     3602.12    121.17 o 
   0   9  11     1148.48     1171.34     63.89 o 
   1   9  11       79.27       69.90     15.90 o 
   2   9  11      653.93      656.47     44.58 o 
   3   9  11      420.68      488.63     36.29 o 
   4   9  11      118.10      132.23     17.04 o 
  -5  10  11      487.39      454.15     23.86 o 
  -4  10  11      644.22      615.86     34.27 o 
  -3  10  11      160.77      120.98     17.41 o 
  -2  10  11       48.56       33.15     10.79 o 
  -1  10  11        1.60        5.66      6.11 o 
   0  10  11      218.35      197.82     31.77 o 
   1  10  11       19.95       14.27      5.43 o 
   2  10  11      139.17      138.65     17.28 o 
 -10   0  12      158.04      141.33     24.21 o 
  -8   0  12     1301.21     1303.22     83.06 o 
  -6   0  12      145.13      175.51     20.92 o 
  -2   0  12      125.27      162.34     29.49 o 
   0   0  12     6168.21     5365.30    200.89 o 
   2   0  12     4778.86     4978.43    110.47 o 
   4   0  12     1604.78     1563.13     59.62 o 
   6   0  12     1412.86     1522.51     61.51 o 
   8   0  12      188.97      150.20     22.80 o 
 -11   1  12      477.43      496.15     42.09 o 
 -10   1  12        0.31       -8.82      8.82 o 
  -9   1  12      162.29      189.06     21.86 o 
  -8   1  12       36.73       29.63     10.06 o 
  -7   1  12     4799.75     4958.54     99.09 o 
  -6   1  12     1757.55     1632.86     59.77 o 
  -5   1  12       56.99       30.92      8.30 o 
  -4   1  12        0.05       16.28      9.49 o 
  -3   1  12     1821.97     1982.36     94.44 o 
  -2   1  12      821.27      891.93     68.29 o 
  -1   1  12      601.04      610.02     61.28 o 
   0   1  12       24.45       25.25     17.61 o 
   1   1  12       15.43       11.80     16.33 o 
   2   1  12      100.56      136.86     13.50 o 
   3   1  12     3240.07     3455.99     68.40 o 
   4   1  12      144.42      130.42     14.78 o 
   5   1  12      142.98      150.63     13.73 o 
   6   1  12      141.07      146.21     13.44 o 
   7   1  12     2187.79     2208.05     58.34 o 
   8   1  12      240.70      175.28     16.17 o 
 -11   2  12        6.35        7.24      3.78 o 
 -10   2  12       35.76       49.17     10.63 o 
  -9   2  12      205.62      203.54     33.18 o 
  -8   2  12      484.27      551.98     29.88 o 
  -7   2  12      188.61      184.31     18.79 o 
  -6   2  12       22.65       20.09      8.67 o 
  -5   2  12     7341.61     6553.98    126.86 o 
  -4   2  12     1602.20     1396.03     71.83 o 
  -3   2  12       53.11       88.83     20.43 o 
  -2   2  12      332.18      404.41     47.13 o 
  -1   2  12     5518.61     5805.98    205.70 o 
   0   2  12     5229.36     4289.28    184.25 o 
   1   2  12     6420.91     6544.67    135.26 o 
   2   2  12       14.34       26.66      7.04 o 
   3   2  12     2855.84     2981.05     54.14 o 
   4   2  12     1291.94     1398.56     45.98 o 
   5   2  12       83.35       96.70     13.40 o 
   6   2  12      252.74      266.17     25.77 o 
   7   2  12        4.57       -1.43      9.23 o 
   8   2  12      293.31      254.30     31.16 o 
 -11   3  12      591.56      516.55     20.96 o 
 -10   3  12      199.26      211.65     24.79 o 
  -9   3  12      611.97      688.11     28.77 o 
  -8   3  12     1527.18     1679.37     50.60 o 
  -7   3  12     1973.12     2327.33     64.31 o 
  -6   3  12     2801.57     2950.38     93.61 o 
  -5   3  12       48.91       44.49     13.77 o 
  -4   3  12      296.71      323.51     26.90 o 
  -3   3  12     3252.30     3276.03     77.07 o 
  -2   3  12      449.71      518.74     41.38 o 
  -1   3  12     1722.05     1928.10    115.74 o 
   0   3  12      365.78      359.11     23.90 o 
   1   3  12      123.85      160.01     14.58 o 
   2   3  12      313.82      369.26     21.89 o 
   3   3  12      697.65      746.70     34.56 o 
   4   3  12      737.33      822.20     44.61 o 
   5   3  12      739.83      844.78     45.22 o 
   6   3  12     1348.37     1442.39     58.25 o 
   7   3  12        4.85        3.49      9.44 o 
   8   3  12      808.12      673.93     47.09 o 
 -10   4  12      608.66      580.96     33.88 o 
  -9   4  12      110.06      107.68     15.55 o 
  -8   4  12       83.71       84.27     15.30 o 
  -7   4  12        1.43       10.90      9.43 o 
  -6   4  12       11.57       -0.73     10.95 o 
  -5   4  12      451.31      454.02     36.82 o 
  -4   4  12      840.48      894.72     46.97 o 
  -3   4  12      426.19      362.92     20.03 o 
  -2   4  12     6559.73     6989.44    106.91 o 
  -1   4  12     3341.56     3682.56     94.74 o 
   0   4  12      192.86      213.31     18.99 o 
   1   4  12     7739.25     7762.31    116.42 o 
   2   4  12     1359.61     1425.61     47.03 o 
   3   4  12      152.38      176.28     17.43 o 
   4   4  12     3568.85     3829.40     99.58 o 
   5   4  12      796.22      887.25     44.95 o 
   6   4  12       18.46       27.34     10.55 o 
   7   4  12       63.23       66.13     12.34 o 
   8   4  12      218.81      199.89     21.75 o 
 -10   5  12      502.49      598.25     34.62 o 
  -9   5  12     1054.20     1143.18     58.45 o 
  -8   5  12      682.36      722.01     40.89 o 
  -7   5  12       66.11       97.03     15.92 o 
  -6   5  12      961.30      918.20     90.69 o 
  -5   5  12     1069.58      994.77     46.09 o 
  -4   5  12      850.12      550.18     44.53 o 
  -3   5  12      910.67      804.93     33.04 o 
  -2   5  12      796.70      735.35     30.12 o 
  -1   5  12      315.12      298.27     18.16 o 
   0   5  12     4096.88     4032.08     68.99 o 
   1   5  12      431.70      417.22     20.83 o 
   2   5  12       40.92       62.20      9.33 o 
   3   5  12     1697.53     1833.06     50.95 o 
   4   5  12       17.50       23.76      7.66 o 
   5   5  12     3256.00     3517.17     69.78 o 
   6   5  12       60.64       80.40     13.56 o 
   7   5  12      755.22      642.63     50.86 o 
  -9   6  12      106.46      114.22     11.27 o 
  -8   6  12       13.85       18.66     12.73 o 
  -7   6  12        7.16       14.22      9.94 o 
  -6   6  12      328.70      334.08     29.89 o 
  -5   6  12      159.64      169.55     24.78 o 
  -4   6  12      752.51      531.10    121.34 o 
  -3   6  12      646.15      569.03     32.10 o 
  -2   6  12     1913.76     1785.68    123.43 o 
  -1   6  12      370.38      409.38     39.88 o 
   0   6  12      792.21      823.38     42.23 o 
   1   6  12      218.87      252.96     23.03 o 
   2   6  12      528.94      560.12     54.50 o 
   3   6  12     2193.11     2354.38     55.54 o 
   4   6  12     1082.23     1179.73     36.97 o 
   5   6  12     1044.84     1115.94     33.86 o 
   6   6  12       24.30       13.77      4.93 o 
  -8   7  12       30.77       27.61      6.21 o 
  -7   7  12        7.11        6.66      6.67 o 
  -6   7  12       66.94       68.88     13.83 o 
  -5   7  12      474.23      446.56     33.95 o 
  -4   7  12     1397.90     1051.61    106.41 o 
  -3   7  12      547.00      498.85     29.12 o 
  -2   7  12      185.42      177.30     20.53 o 
  -1   7  12      147.56      170.21     20.53 o 
   0   7  12       10.87        8.33      6.88 o 
   1   7  12       79.27       70.14     12.59 o 
   2   7  12       21.44       24.69      9.11 o 
   3   7  12       54.15       42.88     14.91 o 
   4   7  12      755.93      773.41     35.18 o 
   5   7  12     1002.66     1039.57     42.20 o 
  -7   8  12        3.73        6.74      6.55 o 
  -6   8  12       97.81      121.35     18.69 o 
  -5   8  12       48.81       60.60     16.19 o 
  -4   8  12       83.05       69.33     18.29 o 
  -3   8  12     2437.03     1982.51     53.86 o 
  -2   8  12      586.95      495.01     26.29 o 
  -1   8  12      143.93      111.37     12.78 o 
   0   8  12       81.03       97.39     14.04 o 
   1   8  12       17.98       26.44      7.88 o 
   2   8  12      262.96      280.32     20.23 o 
   3   8  12     2781.44     2952.10    118.24 o 
   4   8  12       12.09       11.90      8.43 o 
  -6   9  12      141.67      165.12     15.81 o 
  -5   9  12       52.36       81.92     14.35 o 
  -4   9  12     2423.88     2134.93     79.60 o 
  -3   9  12       23.22       20.73     11.25 o 
  -2   9  12      435.41      383.96     24.67 o 
  -1   9  12      247.03      227.60     19.22 o 
   0   9  12      168.87      144.72     15.21 o 
   1   9  12        1.35       -6.13      8.30 o 
   2   9  12        8.13        4.24      7.35 o 
   3   9  12      559.50      605.95     35.61 o 
  -4  10  12      124.96      137.90     13.08 o 
  -3  10  12      369.31      336.32     23.17 o 
  -2  10  12       57.05       37.18      8.85 o 
  -1  10  12      346.57      270.32     22.28 o 
   0  10  12       67.50       43.37     10.10 o 
   1  10  12      534.77      499.53     29.20 o 
 -11   0  13       24.84       29.35      9.05 o 
  -9   0  13     5667.32     6334.91    183.65 o 
  -7   0  13      776.91      830.66     69.95 o 
  -5   0  13       99.61       77.64     14.65 o 
  -3   0  13     6901.98     6943.08    147.82 o 
  -1   0  13     4068.64     4298.38    172.95 o 
   1   0  13      456.32      530.43     34.07 o 
   3   0  13      806.79      822.53     37.19 o 
   5   0  13     3783.50     4160.18    103.05 o 
   7   0  13       29.17       32.27     10.01 o 
 -11   1  13      503.01      541.72     21.41 o 
 -10   1  13     2430.49     2747.69     69.11 o 
  -9   1  13       71.67       89.43     15.33 o 
  -8   1  13      612.64      635.66     40.08 o 
  -7   1  13        7.06        1.46      8.52 o 
  -6   1  13       26.49       29.23      9.22 o 
  -5   1  13     1144.00     1136.46     45.68 o 
  -4   1  13      179.67      174.80     20.10 o 
  -3   1  13      188.21      178.68     13.01 o 
  -2   1  13     2486.23     2645.39     69.66 o 
  -1   1  13      482.79      537.84     30.04 o 
   0   1  13     1204.66     1327.73     58.58 o 
   1   1  13      292.94      241.81     14.01 o 
   2   1  13      776.73      817.99     26.81 o 
   3   1  13      345.60      408.38     19.30 o 
   4   1  13     3352.05     3474.98     75.96 o 
   5   1  13        4.68       -0.17      7.14 o 
   6   1  13     1214.76     1258.77     42.93 o 
   7   1  13      268.57      244.21     17.33 o 
   8   1  13      328.70      283.04     27.29 o 
 -11   2  13       28.31       35.04      8.39 o 
 -10   2  13      421.75      474.44     25.29 o 
  -9   2  13     1083.08     1137.17     46.80 o 
  -8   2  13      698.85      719.22     33.23 o 
  -7   2  13      195.97      228.03     20.62 o 
  -6   2  13       83.13      101.65     14.67 o 
  -5   2  13      524.55      550.58     32.12 o 
  -4   2  13     1789.99     1564.02     80.58 o 
  -3   2  13     2815.10     2659.24     86.35 o 
  -2   2  13     2890.32     3076.51     59.22 o 
  -1   2  13      675.30      719.61     26.69 o 
   0   2  13      473.16      485.18     21.01 o 
   1   2  13     3813.11     3808.45     57.31 o 
   2   2  13      171.88      172.23     11.80 o 
   3   2  13      223.33      272.76     17.81 o 
   4   2  13      143.31      140.38     14.69 o 
   5   2  13      183.64      188.49     17.02 o 
   6   2  13      218.30      211.48     26.45 o 
   7   2  13      404.15      420.42     28.25 o 
   8   2  13      303.15      287.20     27.35 o 
 -10   3  13      285.94      278.79     26.43 o 
  -9   3  13      693.85      755.49     52.69 o 
  -8   3  13       50.52       63.85     10.74 o 
  -7   3  13       46.17       45.57     10.29 o 
  -6   3  13     1315.80     1456.83     63.75 o 
  -5   3  13      216.16      167.33     22.71 o 
  -4   3  13       26.47       47.53     12.83 o 
  -3   3  13       38.23       41.34      9.76 o 
  -2   3  13     1118.59     1337.54     44.03 o 
  -1   3  13     1155.69     1234.09     41.32 o 
   0   3  13       69.54       53.61     10.48 o 
   1   3  13      896.51      971.45     36.18 o 
   2   3  13      146.59      160.63     16.77 o 
   3   3  13        2.06        3.09      8.00 o 
   4   3  13      421.39      411.75     31.36 o 
   5   3  13     1992.49     2190.61     71.71 o 
   6   3  13      717.07      757.83     39.53 o 
   7   3  13        3.48        2.55      6.45 o 
   8   3  13      907.12      851.36     43.20 o 
 -10   4  13      442.14      391.66     55.72 o 
  -9   4  13      368.33      383.78     23.55 o 
  -8   4  13      179.41      189.94     20.13 o 
  -7   4  13     1531.63     1759.41     64.98 o 
  -6   4  13      231.37      284.53     28.56 o 
  -5   4  13     2877.16     2765.46    102.04 o 
  -4   4  13      855.45      722.95     54.02 o 
  -3   4  13      158.45      129.41     19.74 o 
  -2   4  13     8334.89     8708.35    157.14 o 
  -1   4  13     1808.15     1918.36     62.14 o 
   0   4  13        3.89       -1.43      6.72 o 
   1   4  13      859.61      922.36     38.48 o 
   2   4  13     2382.25     2502.17     64.48 o 
   3   4  13       21.42       12.66     12.23 o 
   4   4  13        7.63       10.51     10.42 o 
   5   4  13       72.63       77.76     14.25 o 
   6   4  13      356.36      423.60     28.04 o 
   7   4  13       34.48       37.26      8.73 o 
  -9   5  13      259.32      298.36     19.32 o 
  -8   5  13      734.27      791.72     29.57 o 
  -7   5  13      409.48      435.51     29.93 o 
  -6   5  13      210.88      212.95     29.09 o 
  -5   5  13       55.27       56.82     15.35 o 
  -4   5  13       76.91       46.07     12.13 o 
  -3   5  13      499.78      415.24     29.35 o 
  -2   5  13      833.37      755.88     41.32 o 
  -1   5  13      204.38      223.83     58.12 o 
   0   5  13      123.55       99.63     13.41 o 
   1   5  13     1400.43     1484.08     47.96 o 
   2   5  13     2897.44     3191.77     71.86 o 
   3   5  13       30.55       48.77     12.46 o 
   4   5  13      103.17      112.82     15.69 o 
   5   5  13      422.17      434.18     27.76 o 
   6   5  13      277.78      286.34     20.88 o 
   7   5  13      144.53      122.18     15.53 o 
  -9   6  13       29.57       36.09      8.74 o 
  -8   6  13      332.87      346.65     21.75 o 
  -7   6  13      560.60      645.08     58.03 o 
  -6   6  13     2928.19     3307.27    263.69 o 
  -5   6  13     1672.31     1573.53     65.83 o 
  -4   6  13       33.27       13.00     11.22 o 
  -3   6  13      176.69      140.73     16.22 o 
  -2   6  13      922.15      840.80     57.81 o 
  -1   6  13      151.08      154.89     18.36 o 
   0   6  13      332.98      307.11     39.20 o 
   1   6  13      773.14      802.37     43.88 o 
   2   6  13      156.61      168.85     14.56 o 
   3   6  13      766.22      811.45     29.77 o 
   4   6  13       15.36       18.70      6.41 o 
   5   6  13      270.45      298.20     19.75 o 
   6   6  13       17.47       22.40      8.81 o 
  -8   7  13       90.27       73.23      7.93 o 
  -7   7  13      313.55      369.48     22.03 o 
  -6   7  13       35.17       36.65     11.16 o 
  -5   7  13       52.93       51.55     12.39 o 
  -4   7  13       95.74       74.54     14.60 o 
  -3   7  13        2.14       -4.30      7.10 o 
  -2   7  13        9.57       -0.29      7.98 o 
  -1   7  13       11.36       11.97      6.38 o 
   0   7  13        5.32        8.70      7.30 o 
   1   7  13     4531.67     4610.45     99.88 o 
   2   7  13     2014.38     2132.31     61.50 o 
   3   7  13     1403.54     1498.65     47.02 o 
   4   7  13        8.09        1.80      4.99 o 
   5   7  13      136.90      131.73     15.58 o 
  -7   8  13       10.46       20.37      6.59 o 
  -6   8  13     2284.37     2193.47     65.44 o 
  -5   8  13       15.16       15.57      6.10 o 
  -4   8  13      709.42      586.65     47.42 o 
  -3   8  13     1407.45     1065.06    137.04 o 
  -2   8  13      182.59      140.58     13.43 o 
  -1   8  13       80.96       65.20      9.80 o 
   0   8  13      531.58      466.24     27.24 o 
   1   8  13       24.36       27.63     10.81 o 
   2   8  13       23.14       14.21      6.60 o 
   3   8  13      661.35      647.01     25.27 o 
  -5   9  13       24.60       21.67      7.52 o 
  -4   9  13      200.50      205.58     20.01 o 
  -3   9  13      146.73      136.03     18.16 o 
  -2   9  13      130.28      109.82     16.27 o 
  -1   9  13       96.87       77.20      9.83 o 
   0   9  13      164.53      162.02     19.48 o 
   1   9  13     2793.10     2745.89     82.41 o 
   2   9  13      117.95       94.52     12.85 o 
 -10   0  14      698.22      762.16     46.11 o 
  -8   0  14      554.10      557.24     52.72 o 
  -6   0  14      129.78      173.73     38.10 o 
  -4   0  14       10.97      -24.21     24.21 o 
  -2   0  14      333.58      365.99     26.78 o 
   0   0  14     1753.64     1768.25     81.01 o 
   2   0  14     5873.49     6231.06    107.63 o 
   4   0  14     4502.42     4888.84    128.11 o 
   6   0  14      213.98      192.76     19.77 o 
 -10   1  14       66.24       68.93      8.12 o 
  -9   1  14        3.18       -2.22      7.63 o 
  -8   1  14       69.81       73.40     15.14 o 
  -7   1  14      596.67      662.20     33.13 o 
  -6   1  14      519.82      530.43     30.77 o 
  -5   1  14     4938.96     4732.16     87.73 o 
  -4   1  14     2254.13     1605.54     64.07 o 
  -3   1  14     3750.70     3686.36     92.95 o 
  -2   1  14      221.54      223.93     14.98 o 
  -1   1  14      229.13      239.87     16.17 o 
   0   1  14       75.81       78.43      9.06 o 
   1   1  14      443.42      471.22     20.18 o 
   2   1  14       33.80       57.96      8.79 o 
   3   1  14     2536.39     2627.46     56.79 o 
   4   1  14      317.23      352.51     23.04 o 
   5   1  14      164.36      168.47     15.42 o 
   6   1  14      479.38      524.56     25.57 o 
   7   1  14       34.91        4.17      6.83 o 
 -10   2  14       35.98       40.50      6.02 o 
  -9   2  14      249.71      291.34     22.54 o 
  -8   2  14      537.55      565.21     27.98 o 
  -7   2  14       29.93       40.68     13.31 o 
  -6   2  14     1096.36     1079.46     44.03 o 
  -5   2  14      859.04      806.95     36.86 o 
  -4   2  14      100.18       59.67     12.94 o 
  -3   2  14      590.30      540.99     27.49 o 
  -2   2  14      255.58      252.84     15.92 o 
  -1   2  14      165.79      195.72     13.46 o 
   0   2  14       26.49       29.07      6.55 o 
   1   2  14     2717.61     2842.88     53.10 o 
   2   2  14     1302.35     1389.35     35.71 o 
   3   2  14     2008.39     2152.86     50.70 o 
   4   2  14      214.26      240.72     18.65 o 
   5   2  14      399.05      418.39     30.03 o 
   6   2  14      704.87      733.91     37.44 o 
   7   2  14        8.05       -1.55      5.48 o 
 -10   3  14      141.55      159.12     15.43 o 
  -9   3  14      508.74      556.58     30.30 o 
  -8   3  14      119.47      152.37     18.27 o 
  -7   3  14     1078.17     1128.71     51.68 o 
  -6   3  14      655.86      631.48     37.02 o 
  -5   3  14       38.62       18.24     10.71 o 
  -4   3  14     7346.03     5178.84    256.44 o 
  -3   3  14      809.53      719.26     40.11 o 
  -2   3  14      169.97      197.59     20.81 o 
  -1   3  14     4804.03     5380.57    127.76 o 
   0   3  14      195.47      238.95     20.70 o 
   1   3  14       81.25       82.57     12.75 o 
   2   3  14      590.19      606.47     31.71 o 
   3   3  14      493.68      542.47     35.85 o 
   4   3  14      271.87      274.85     25.37 o 
   5   3  14      306.30      322.26     40.93 o 
   6   3  14      297.39      351.95     25.14 o 
   7   3  14       58.85       81.57     11.22 o 
 -10   4  14      109.44       88.85     12.54 o 
  -9   4  14       47.30       56.04      9.71 o 
  -8   4  14      569.06      670.21     28.51 o 
  -7   4  14       16.33       23.93     11.80 o 
  -6   4  14       57.42       70.36     18.60 o 
  -5   4  14      339.46      309.57     25.65 o 
  -4   4  14      803.91      515.04     45.59 o 
  -3   4  14      384.26      347.55     27.51 o 
  -2   4  14      675.51      660.23     36.60 o 
  -1   4  14      310.20      287.12     27.27 o 
   0   4  14     4324.09     4574.08     94.71 o 
   1   4  14        7.31        9.28      8.80 o 
   2   4  14      715.40      718.93     33.79 o 
   3   4  14     1909.27     2070.58     69.45 o 
   4   4  14      211.90      208.28     21.79 o 
   5   4  14        9.69       15.80      8.12 o 
   6   4  14     2291.55     2577.46     66.27 o 
   7   4  14      136.44      125.95     22.44 o 
  -9   5  14      589.59      704.65     41.70 o 
  -8   5  14      460.21      518.39     21.78 o 
  -7   5  14     2113.45     2414.19     66.92 o 
  -6   5  14      192.06      202.33     20.19 o 
  -5   5  14       26.54       18.81      9.27 o 
  -4   5  14      399.88      337.99     30.59 o 
  -3   5  14      676.74      608.01     38.92 o 
  -2   5  14       24.39       26.91      9.37 o 
  -1   5  14     8222.71     8674.66    139.49 o 
   0   5  14     1214.77     1250.57     45.40 o 
   1   5  14       32.77       55.91     10.78 o 
   2   5  14      164.63      196.63     21.17 o 
   3   5  14       10.18       22.34      9.30 o 
   4   5  14      125.70      151.00     17.10 o 
   5   5  14       19.92       23.04      7.24 o 
   6   5  14      148.06      151.15     23.74 o 
  -8   6  14      701.19      751.59     38.95 o 
  -7   6  14       52.93       75.14     11.79 o 
  -6   6  14       76.96       87.64     13.89 o 
  -5   6  14       68.01       54.55     15.62 o 
  -4   6  14       11.33       15.15     10.51 o 
  -3   6  14        9.31        4.94      9.19 o 
  -2   6  14      579.25      509.09     29.83 o 
  -1   6  14      661.43      581.85     59.57 o 
   0   6  14     8026.20     8334.21    237.08 o 
   1   6  14      425.87      468.42     30.31 o 
   2   6  14       96.57       76.94     12.44 o 
   3   6  14      243.85      263.45     22.41 o 
   4   6  14       14.13       13.78      5.91 o 
   5   6  14      889.75      832.10     43.31 o 
  -7   7  14      135.87      132.21     11.87 o 
  -6   7  14       38.04       35.96      8.53 o 
  -5   7  14       55.17       47.54     10.61 o 
  -4   7  14      105.23       83.48     17.75 o 
  -3   7  14       10.44      -12.31     35.15 o 
  -2   7  14     2978.79     2505.32     84.28 o 
  -1   7  14       80.67       55.23     16.10 o 
   0   7  14     1331.96     1335.99     78.49 o 
   1   7  14      286.28      312.09     22.08 o 
   2   7  14       94.23       83.58     11.15 o 
   3   7  14      280.52      302.86     28.11 o 
   4   7  14       64.75       60.22     11.85 o 
  -6   8  14      170.87      160.58     15.74 o 
  -5   8  14       55.00       59.08      8.57 o 
  -4   8  14      218.40      210.73     16.89 o 
  -3   8  14       11.16       13.17      5.75 o 
  -2   8  14       45.31       20.88      6.87 o 
  -1   8  14     1026.70      866.37     35.44 o 
   0   8  14      110.46      109.59     12.43 o 
   1   8  14      219.04      189.67     14.82 o 
   2   8  14      417.27      414.13     22.21 o 
  -4   9  14      329.94      355.91     20.36 o 
  -3   9  14      337.49      293.52     19.62 o 
  -2   9  14      825.38      646.67     29.50 o 
  -9   0  15      364.39      444.77     38.90 o 
  -7   0  15      586.10      709.61     40.13 o 
  -5   0  15     1818.17     1986.00    123.84 o 
  -3   0  15      751.39      705.12     49.03 o 
  -1   0  15     1319.17     1411.99     63.54 o 
   1   0  15     3303.24     3710.61    101.37 o 
   3   0  15     2532.16     2669.17     78.35 o 
   5   0  15        0.07        7.38     11.33 o 
 -10   1  15      915.74      934.07     31.05 o 
  -9   1  15       58.04       68.21      8.89 o 
  -8   1  15     1311.72     1492.83     45.10 o 
  -7   1  15      722.88      887.87     42.89 o 
  -6   1  15     1498.12     1643.39     46.23 o 
  -5   1  15      118.70      114.08     17.79 o 
  -4   1  15     1568.76     1074.77     61.03 o 
  -3   1  15       31.26       22.08      7.68 o 
  -2   1  15      981.59      913.39     42.22 o 
  -1   1  15      117.66      153.65     13.78 o 
   0   1  15      983.71     1129.85     34.62 o 
   1   1  15       56.19       55.49      8.77 o 
   2   1  15     3489.07     3835.00     63.52 o 
   3   1  15       83.95       89.22     12.32 o 
   4   1  15       21.20       31.98     10.46 o 
   5   1  15      164.42      164.88     14.40 o 
   6   1  15     1251.89     1340.49     38.07 o 
   7   1  15      905.48      782.62     42.44 o 
 -10   2  15       76.28       56.45     13.23 o 
  -9   2  15      173.45      185.29     13.39 o 
  -8   2  15      262.82      278.96     19.23 o 
  -7   2  15      694.39      763.84     29.26 o 
  -6   2  15     1162.29     1352.49     41.85 o 
  -5   2  15      282.13      285.39     20.11 o 
  -4   2  15       20.88      -10.45     10.45 o 
  -3   2  15      207.99      202.36     26.25 o 
  -2   2  15      677.98      693.37     29.10 o 
  -1   2  15      239.60      247.66     18.24 o 
   0   2  15     1529.29     1541.75     40.11 o 
   1   2  15     1361.88     1438.49     37.58 o 
   2   2  15       21.53       51.13      7.83 o 
   3   2  15      138.49      131.20     14.01 o 
   4   2  15     1400.39     1482.01     56.60 o 
   5   2  15      666.68      760.42     37.76 o 
   6   2  15      556.70      594.18     31.37 o 
   7   2  15        5.36       -6.42      6.42 o 
  -9   3  15      162.64      171.07     15.45 o 
  -8   3  15      290.83      327.44     19.82 o 
  -7   3  15      920.78      995.66     38.29 o 
  -6   3  15       36.37       65.46     15.53 o 
  -5   3  15      756.92      863.34     39.34 o 
  -4   3  15      405.49      344.46     37.99 o 
  -3   3  15      269.21      248.32     24.28 o 
  -2   3  15       36.87       35.85     12.84 o 
  -1   3  15      504.63      571.79     33.78 o 
   0   3  15      147.03      178.29     18.82 o 
   1   3  15       87.82      101.85     14.51 o 
   2   3  15       53.49       64.03     13.65 o 
   3   3  15      167.83      162.67     19.93 o 
   4   3  15      580.92      672.44     36.83 o 
   5   3  15      259.40      281.70     22.46 o 
   6   3  15      430.47      470.62     26.47 o 
  -9   4  15       29.38       23.59      6.15 o 
  -8   4  15      216.47      248.62     16.67 o 
  -7   4  15      457.56      460.68     24.41 o 
  -6   4  15     1471.34     1559.41     49.94 o 
  -5   4  15       39.95       32.01      9.10 o 
  -4   4  15       59.14       49.31     10.55 o 
  -3   4  15     3925.51     3295.09    100.94 o 
  -2   4  15       73.89       31.55     11.83 o 
  -1   4  15      485.21      440.78     29.18 o 
   0   4  15      778.40      882.17     39.79 o 
   1   4  15      313.73      384.64     25.80 o 
   2   4  15       18.20       18.80      8.09 o 
   3   4  15      563.51      583.03     35.01 o 
   4   4  15      456.68      463.92     46.26 o 
   5   4  15       50.78       62.46     10.82 o 
   6   4  15       73.45       78.71     10.15 o 
  -9   5  15       67.56       66.88     10.59 o 
  -8   5  15       36.40       45.12      6.27 o 
  -7   5  15     1264.13     1368.13     52.01 o 
  -6   5  15        1.69        1.20      6.60 o 
  -5   5  15        4.52        4.00      7.51 o 
  -4   5  15      560.30      519.55     29.46 o 
  -3   5  15        2.24      -26.01     26.01 o 
  -2   5  15      933.05      771.99     43.32 o 
  -1   5  15      377.60      402.09     26.60 o 
   0   5  15        7.20        1.73     11.27 o 
   1   5  15      486.36      548.35     28.61 o 
   2   5  15      369.02      381.10     27.78 o 
   3   5  15      202.70      224.18     20.90 o 
   4   5  15     2249.95     2609.66     66.74 o 
   5   5  15      111.75      141.57     13.74 o 
  -8   6  15       28.51       14.23      4.40 o 
  -7   6  15      563.44      660.61     37.12 o 
  -6   6  15      123.73      145.59     15.78 o 
  -5   6  15      446.26      482.95     30.37 o 
  -4   6  15     1550.06     1449.50    133.45 o 
  -3   6  15     2534.08     2376.38     87.09 o 
  -2   6  15      337.93      206.30     37.69 o 
  -1   6  15        2.35       -3.58     17.77 o 
   0   6  15     1810.17     1900.96    100.67 o 
   1   6  15       31.88       43.36     10.93 o 
   2   6  15      257.05      287.19     21.72 o 
   3   6  15      816.71      925.77     35.98 o 
   4   6  15      736.44      809.40     32.69 o 
   5   6  15        4.06       11.27      6.08 o 
  -7   7  15      115.95      116.19     12.12 o 
  -6   7  15       98.12       65.22     11.54 o 
  -5   7  15       79.22       81.56     14.13 o 
  -4   7  15       20.96       28.51      7.81 o 
  -3   7  15      282.35      229.60     39.59 o 
  -2   7  15       24.60       -0.22     13.84 o 
  -1   7  15      106.63       87.06     22.12 o 
   0   7  15      121.30      132.44     24.86 o 
   1   7  15      214.13      204.85     27.22 o 
   2   7  15      253.30      286.21     28.59 o 
   3   7  15      953.73     1034.10     48.49 o 
  -5   8  15       34.27       20.80      5.79 o 
  -4   8  15     1489.66     1472.31     70.54 o 
  -3   8  15       37.41       19.07      5.14 o 
  -2   8  15     1750.75     1320.86     63.67 o 
  -1   8  15        6.32        1.65      6.93 o 
   0   8  15      515.25      408.20     31.73 o 
   1   8  15       85.81       68.95     12.32 o 
 -10   0  16     1736.49     1680.32     52.89 o 
  -8   0  16     4956.04     5595.74    161.88 o 
  -6   0  16      458.43      537.57     56.59 o 
  -4   0  16     1007.08      798.76     79.21 o 
  -2   0  16     1367.38     1379.82     90.07 o 
   0   0  16       49.75       54.88     14.14 o 
   2   0  16       37.01       41.90     12.31 o 
   4   0  16      508.04      552.17     44.37 o 
   6   0  16       92.75       83.06     14.43 o 
 -10   1  16        0.36        6.71      5.35 o 
  -9   1  16        7.86       21.43      5.36 o 
  -8   1  16      204.57      209.29     15.56 o 
  -7   1  16      104.00       85.99     19.70 o 
  -6   1  16      399.42      490.98     29.81 o 
  -5   1  16      716.40      767.65     43.13 o 
  -4   1  16      444.93      313.73     34.93 o 
  -3   1  16     2206.33     1617.06     63.94 o 
  -2   1  16      527.94      513.31     28.59 o 
  -1   1  16     2918.50     3232.28     64.06 o 
   0   1  16      177.53      218.00     16.05 o 
   1   1  16      321.96      364.26     19.51 o 
   2   1  16      364.99      400.64     19.48 o 
   3   1  16      237.44      275.83     19.53 o 
   4   1  16      212.79      240.50     17.25 o 
   5   1  16     1422.08     1599.00     42.24 o 
   6   1  16       14.19       21.22      8.89 o 
  -9   2  16      215.14      214.55     11.96 o 
  -8   2  16      816.14      864.77     30.22 o 
  -7   2  16      892.69     1030.89     37.96 o 
  -6   2  16      912.29      995.07     33.25 o 
  -5   2  16       31.52       48.67     12.94 o 
  -4   2  16       72.76       78.20     15.25 o 
  -3   2  16      514.70      348.53     25.06 o 
  -2   2  16      663.52      590.05     51.54 o 
  -1   2  16       10.29       10.00      6.49 o 
   0   2  16       36.47       42.90      8.31 o 
   1   2  16      116.98      129.81     11.94 o 
   2   2  16      147.20      193.12     15.11 o 
   3   2  16      102.11      102.44     12.22 o 
   4   2  16        5.88        6.96      7.76 o 
   5   2  16      755.42      919.94     39.02 o 
   6   2  16      734.81      806.32     49.02 o 
  -9   3  16       29.56       25.56      5.90 o 
  -8   3  16       18.28       24.18      8.30 o 
  -7   3  16       65.13       68.55      9.93 o 
  -6   3  16      230.53      232.16     24.89 o 
  -5   3  16      918.94      993.10     57.26 o 
  -4   3  16      443.50      405.48     39.31 o 
  -3   3  16       23.65        6.66      9.32 o 
  -2   3  16     1865.80     1849.58     75.09 o 
  -1   3  16      977.39     1080.86     46.92 o 
   0   3  16      760.72      828.95     39.72 o 
   1   3  16     1266.53     1499.48     51.39 o 
   2   3  16       69.60       92.27     12.98 o 
   3   3  16      603.67      643.21     36.30 o 
   4   3  16      500.53      538.47     30.99 o 
   5   3  16      703.78      819.45     35.45 o 
   6   3  16        3.96       -4.40     14.92 o 
  -9   4  16     1138.98     1063.60     41.97 o 
  -8   4  16      470.52      533.29     28.39 o 
  -7   4  16       94.60       85.25     10.11 o 
  -6   4  16     2317.13     2579.59     89.94 o 
  -5   4  16       39.84       39.30      8.66 o 
  -4   4  16      178.85      135.61     23.82 o 
  -3   4  16        8.69       -5.98     13.24 o 
  -2   4  16        5.26       -0.22      9.61 o 
  -1   4  16      296.94      299.31     24.18 o 
   0   4  16      270.07      343.48     25.08 o 
   1   4  16       14.99       16.26      8.46 o 
   2   4  16      616.58      655.33     37.15 o 
   3   4  16      169.74      167.12     18.04 o 
   4   4  16      317.49      384.60     24.80 o 
   5   4  16     1417.92     1691.28     48.59 o 
  -8   5  16      254.22      344.84     26.45 o 
  -7   5  16       38.92       44.30      6.69 o 
  -6   5  16      481.23      466.69     21.98 o 
  -5   5  16     1272.52     1352.24     41.41 o 
  -4   5  16        5.65        6.93      9.67 o 
  -3   5  16      585.83      363.20     44.30 o 
  -2   5  16      442.93      369.30     25.05 o 
  -1   5  16      115.92      129.12     21.64 o 
   0   5  16      379.92      371.55     23.89 o 
   1   5  16     2622.78     2859.86     65.42 o 
   2   5  16      777.63      851.97     39.39 o 
   3   5  16       62.60       67.49     14.18 o 
   4   5  16       11.03       15.49      5.90 o 
   5   5  16      577.66      603.14     34.87 o 
  -7   6  16      636.87      609.57     28.82 o 
  -6   6  16     1240.40     1362.55    131.10 o 
  -5   6  16      786.89      758.81     39.30 o 
  -4   6  16       13.67       18.63      8.51 o 
  -3   6  16       11.10        0.50     14.42 o 
  -2   6  16      347.54      202.62     36.20 o 
  -1   6  16        5.43       -2.06     13.26 o 
   0   6  16       94.38      103.87     24.08 o 
   1   6  16      154.75      135.55     22.56 o 
   2   6  16      978.00      966.52     36.48 o 
   3   6  16       25.39       15.19      9.23 o 
   4   6  16      810.61      854.21     41.32 o 
  -6   7  16      634.76      677.95     34.34 o 
  -5   7  16      831.41      857.14     77.74 o 
  -4   7  16      507.67      502.01     71.71 o 
  -3   7  16        0.25       -3.70     12.55 o 
  -2   7  16       84.57       43.55     13.70 o 
  -1   7  16       25.33       22.10     13.41 o 
   0   7  16     1386.35     1251.73     66.77 o 
   1   7  16      777.10      723.14     45.45 o 
   2   7  16     4203.18     4183.82    110.38 o 
  -3   8  16      295.70      272.04     21.69 o 
  -2   8  16      135.48       90.66     13.56 o 
  -1   8  16        5.12       -6.37      6.37 o 
  -9   0  17      190.71      209.57     20.57 o 
  -7   0  17       22.84       12.51     12.88 o 
  -5   0  17     1380.10     1354.88     91.65 o 
  -3   0  17     2537.99     1778.83    115.22 o 
  -1   0  17     1156.64     1097.40     57.59 o 
   1   0  17      228.00      288.41     27.08 o 
   3   0  17     3808.14     4335.52    134.36 o 
   5   0  17      339.10      375.65     31.26 o 
  -9   1  17       78.91       84.68     12.10 o 
  -8   1  17      644.35      707.98     23.96 o 
  -7   1  17        0.32       -4.62      6.34 o 
  -6   1  17      861.37      932.55     37.34 o 
  -5   1  17      101.68      125.95     16.54 o 
  -4   1  17     1663.52     1603.79     88.48 o 
  -3   1  17      245.67      130.01     23.11 o 
  -2   1  17       72.19       42.49     12.19 o 
  -1   1  17      186.39      153.70     14.34 o 
   0   1  17      276.08      300.38     18.42 o 
   1   1  17       29.84       43.59      8.20 o 
   2   1  17       13.08       14.24      6.07 o 
   3   1  17      486.69      554.23     25.72 o 
   4   1  17     1544.85     1835.95     45.22 o 
   5   1  17      952.64     1097.49     54.77 o 
  -9   2  17       37.40       41.27      9.99 o 
  -8   2  17       23.54       15.33     10.68 o 
  -7   2  17       11.83       11.60      5.58 o 
  -6   2  17      256.72      266.23     19.83 o 
  -5   2  17      562.65      580.66     32.28 o 
  -4   2  17      404.35      395.11     42.81 o 
  -3   2  17     1135.17      883.68     55.01 o 
  -2   2  17      254.70      201.34     18.72 o 
  -1   2  17      811.33      785.70     45.72 o 
   0   2  17      537.97      577.56     26.32 o 
   1   2  17      119.39      147.01     12.47 o 
   2   2  17     1680.11     1999.57     68.66 o 
   3   2  17     1304.43     1550.20     70.18 o 
   4   2  17       43.37       55.80     10.78 o 
   5   2  17      233.51      227.59     23.91 o 
  -8   3  17     1831.49     2022.02     50.51 o 
  -7   3  17        0.49       -0.69      6.34 o 
  -6   3  17       31.53       17.19     23.85 o 
  -5   3  17      990.74     1034.47     53.57 o 
  -4   3  17     1365.10     1252.36    112.75 o 
  -3   3  17       52.97       46.61     19.78 o 
  -2   3  17     1028.77      860.95     41.85 o 
  -1   3  17        4.33        5.06      8.96 o 
   0   3  17       62.69       64.70     13.30 o 
   1   3  17      739.33      817.23     36.48 o 
   2   3  17       28.14       27.36     10.43 o 
   3   3  17     1665.75     1976.87     60.73 o 
   4   3  17       36.44       55.12     10.53 o 
   5   3  17      146.17      164.20     17.09 o 
  -8   4  17       72.70       72.10      8.10 o 
  -7   4  17       88.49      103.55     12.60 o 
  -6   4  17       74.93       77.40     11.14 o 
  -5   4  17      222.53      246.15     24.82 o 
  -4   4  17      819.67      702.56     62.02 o 
  -3   4  17       48.50       17.50     15.76 o 
  -2   4  17      245.88      186.20     18.71 o 
  -1   4  17     3531.54     3368.20     81.34 o 
   0   4  17       57.87       57.27     11.54 o 
   1   4  17      463.08      513.44     27.42 o 
   2   4  17     1143.97     1271.09     49.04 o 
   3   4  17       83.85      100.46     13.61 o 
   4   4  17       77.83       91.36     11.34 o 
  -7   5  17      190.10      203.05     21.82 o 
  -6   5  17      156.12      151.92     16.27 o 
  -5   5  17      278.06      288.91     30.37 o 
  -4   5  17       51.99       44.96     16.18 o 
  -3   5  17      318.34      231.81     24.39 o 
  -2   5  17     1827.38     1432.87    108.33 o 
  -1   5  17       12.02        3.47      9.54 o 
   0   5  17        0.79        7.89      8.08 o 
   1   5  17       33.43       22.62      8.41 o 
   2   5  17      281.87      300.80     21.47 o 
   3   5  17       37.92       44.03      8.15 o 
   4   5  17       17.36       17.33      7.69 o 
  -6   6  17        5.21        5.80      6.81 o 
  -5   6  17       36.36       44.36     13.62 o 
  -4   6  17      111.10      154.46     25.98 o 
  -3   6  17       65.24       58.31     17.54 o 
  -2   6  17      126.06       76.32     19.42 o 
  -1   6  17     1041.05      823.23     60.41 o 
   0   6  17     2650.86     2410.33    101.33 o 
   1   6  17       94.70       77.29     17.22 o 
   2   6  17       35.80       39.80     11.33 o 
   3   6  17       22.53       33.79      9.32 o 
  -5   7  17      449.63      496.48     28.03 o 
  -4   7  17       10.32       13.35      6.97 o 
  -3   7  17      258.98      276.39     28.07 o 
  -2   7  17       15.17       -2.47      7.71 o 
  -1   7  17      161.16      108.83     18.33 o 
   0   7  17       82.31       73.35     14.66 o 
   1   7  17      601.86      445.00     29.93 o 
  -8   0  18     1371.39     1585.47     61.32 o 
  -6   0  18     1945.37     2182.77     96.92 o 
  -4   0  18      302.22      301.31     43.44 o 
  -2   0  18        2.32        3.57     10.47 o 
   0   0  18     1206.91     1394.96     59.66 o 
   2   0  18      228.10      263.80     31.23 o 
   4   0  18       14.14       14.20      7.88 o 
  -8   1  18      129.66      147.61     12.22 o 
  -7   1  18       84.68      100.91     13.00 o 
  -6   1  18      124.70      174.56     19.46 o 
  -5   1  18      128.37      108.00     17.57 o 
  -4   1  18        6.56        5.99      6.66 o 
  -3   1  18      163.64      131.58     16.61 o 
  -2   1  18       27.35        9.04      7.64 o 
  -1   1  18      395.61      383.79     22.72 o 
   0   1  18      236.56      241.57     16.67 o 
   1   1  18     3283.20     3661.91     63.64 o 
   2   1  18       51.25       74.14     10.28 o 
   3   1  18      128.60      136.24     14.40 o 
   4   1  18        0.71       -4.16      7.71 o 
  -8   2  18      388.51      404.46     28.92 o 
  -7   2  18      457.98      508.66     28.51 o 
  -6   2  18     2311.63     2601.03     55.65 o 
  -5   2  18      912.23     1059.42     48.10 o 
  -4   2  18      783.04      833.66     46.21 o 
  -3   2  18       78.21       67.54     12.93 o 
  -2   2  18       98.71       73.71     13.77 o 
  -1   2  18       19.32       19.73      8.06 o 
   0   2  18      917.79      908.75     45.07 o 
   1   2  18      145.91      150.84     12.86 o 
   2   2  18       22.77       34.79      9.93 o 
   3   2  18       65.63       71.23     11.63 o 
   4   2  18        4.19        4.28      6.11 o 
  -8   3  18       11.00       22.75      6.43 o 
  -7   3  18       27.83       28.73      7.10 o 
  -6   3  18      103.19       94.21     13.30 o 
  -5   3  18       74.30      133.17     26.60 o 
  -4   3  18       74.08       77.57     23.15 o 
  -3   3  18      863.46      711.99     45.63 o 
  -2   3  18      253.91      153.23     17.11 o 
  -1   3  18       11.84       10.14      7.88 o 
   0   3  18      757.96      824.29     36.33 o 
   1   3  18      975.05     1085.29     39.53 o 
   2   3  18       42.38       35.10      9.73 o 
   3   3  18      702.58      789.50     34.22 o 
   4   3  18       35.66       50.55      8.29 o 
  -7   4  18     1026.68     1068.96     43.52 o 
  -6   4  18      283.72      293.98     27.72 o 
  -5   4  18       20.31       40.96     13.08 o 
  -4   4  18     1108.25     1220.59     52.48 o 
  -3   4  18       54.75       28.08     10.20 o 
  -2   4  18      743.88      658.23     42.74 o 
  -1   4  18       21.73        4.46      8.72 o 
   0   4  18      381.47      324.49     21.54 o 
   1   4  18        4.94        3.26      7.18 o 
   2   4  18       96.45      113.19     13.82 o 
   3   4  18      305.04      318.79     20.07 o 
  -6   5  18        3.14       -3.34      5.66 o 
  -5   5  18       12.06       11.25      5.46 o 
  -4   5  18       55.59       65.32     15.85 o 
  -3   5  18      314.14      304.49     27.63 o 
  -2   5  18       32.37       24.26      8.48 o 
  -1   5  18      416.49      313.63     24.88 o 
   0   5  18      479.20      372.68     24.03 o 
   1   5  18       84.10       68.74     10.34 o 
   2   5  18       71.61       76.05      9.51 o 
   3   5  18      165.19      157.23     17.75 o 
  -5   6  18      100.14      124.17     15.84 o 
  -4   6  18      944.51     1159.24     56.33 o 
  -3   6  18     1334.86     1433.70     68.73 o 
  -2   6  18      194.50      203.46     26.61 o 
  -1   6  18       83.81       54.48     15.44 o 
   0   6  18      137.91       94.42     17.20 o 
   1   6  18       13.29       12.16      7.54 o 
  -2   7  18      878.01      911.11     40.33 o 
  -7   0  19       36.28       47.68     11.35 o 
  -5   0  19       48.70       39.29     13.50 o 
  -3   0  19      970.26      770.63     63.79 o 
  -1   0  19      547.24      482.21     33.85 o 
   1   0  19       42.39       40.58     12.99 o 
   3   0  19       88.22       90.70     14.92 o 
  -8   1  19      140.81      106.75     12.21 o 
  -7   1  19      212.84      221.21     14.79 o 
  -6   1  19     1434.54     1701.15     50.66 o 
  -5   1  19       68.40       93.22     14.20 o 
  -4   1  19      404.56      432.81     31.20 o 
  -3   1  19      264.42      231.02     24.62 o 
  -2   1  19     2516.24     1936.34     72.87 o 
  -1   1  19      228.78      213.36     24.98 o 
   0   1  19        5.14        3.10      5.09 o 
   1   1  19      246.65      233.31     18.69 o 
   2   1  19      817.52      808.05     35.02 o 
   3   1  19       16.08        3.68      5.93 o 
  -7   2  19       39.41       50.32     11.50 o 
  -6   2  19        1.56       -5.95      5.95 o 
  -5   2  19        1.10       17.14      8.15 o 
  -4   2  19       11.14       11.10      5.73 o 
  -3   2  19        7.45        4.91      7.74 o 
  -2   2  19      790.86      580.88     28.98 o 
  -1   2  19     1311.54     1160.48     41.71 o 
   0   2  19      659.03      622.49     52.59 o 
   1   2  19      161.25      148.76     18.29 o 
   2   2  19       24.79       16.49      6.25 o 
   3   2  19       83.36       96.86     15.18 o 
  -7   3  19      148.31      159.58     15.94 o 
  -6   3  19      828.98      942.11     51.47 o 
  -5   3  19       30.98       30.40      8.30 o 
  -4   3  19      513.33      561.12     32.26 o 
  -3   3  19      990.67     1006.72     46.87 o 
  -2   3  19     1433.41     1263.48     86.41 o 
  -1   3  19     1088.55      953.64     36.34 o 
   0   3  19      740.04      666.89     29.34 o 
   1   3  19       12.90       28.49      8.36 o 
   2   3  19       78.84       79.52     10.59 o 
   3   3  19       40.46       44.54     10.09 o 
  -6   4  19       48.55       49.70      9.49 o 
  -5   4  19      290.82      341.36     20.22 o 
  -4   4  19      253.96      239.67     19.58 o 
  -3   4  19      311.98      320.17     24.40 o 
  -2   4  19      548.69      511.90     31.72 o 
  -1   4  19      152.41       99.19     14.89 o 
   0   4  19      135.05       88.69     15.56 o 
   1   4  19      796.26      699.59     34.12 o 
   2   4  19       57.30       57.63      8.02 o 
  -5   5  19      663.19      793.31     37.90 o 
  -4   5  19      820.16      831.80     59.39 o 
  -3   5  19      205.22      215.16     16.02 o 
  -2   5  19      208.72      208.89     16.73 o 
  -1   5  19      479.88      404.72     34.96 o 
   0   5  19       12.91        6.68      7.53 o 
   1   5  19      439.56      352.50     27.94 o 
  -3   6  19      238.89      198.27     18.23 o 
  -2   6  19        8.16       12.79      6.02 o 
  -1   6  19      130.87      126.34     15.68 o 
  -6   0  20     1136.40     1279.58     51.42 o 
  -4   0  20     3598.59     4057.85    126.25 o 
  -2   0  20       16.91        0.82     11.06 o 
   0   0  20     1201.16      941.24     46.93 o 
   2   0  20      711.64      567.64     32.75 o 
  -7   1  20        5.76        4.18      3.95 o 
  -6   1  20      186.46      223.84     17.02 o 
  -5   1  20      156.80      175.87     15.98 o 
  -4   1  20       28.83       35.92      8.44 o 
  -3   1  20       25.77       25.12     16.96 o 
  -2   1  20       63.99       62.26     12.33 o 
  -1   1  20       37.13       11.83      6.16 o 
   0   1  20      122.37      111.21     14.21 o 
   1   1  20       45.38       28.15      9.80 o 
   2   1  20      322.59      259.56     22.82 o 
  -6   2  20       43.26       41.41      9.50 o 
  -5   2  20     1001.64     1139.66     55.48 o 
  -4   2  20     2007.28     2146.39    251.59 o 
  -3   2  20      204.79      200.54     16.93 o 
  -2   2  20      189.34      166.57     16.27 o 
  -1   2  20       28.58       10.03      6.27 o 
   0   2  20      602.18      564.44     22.54 o 
   1   2  20      162.39      139.34     18.37 o 
   2   2  20      520.56      492.26     30.77 o 
  -6   3  20        9.92       21.12      6.04 o 
  -5   3  20      251.12      228.82     27.32 o 
  -4   3  20      162.95      202.59     18.97 o 
  -3   3  20       98.05      104.78     12.21 o 
  -2   3  20      155.65      121.98     13.90 o 
  -1   3  20       15.02        1.77      6.49 o 
   0   3  20       63.26       40.26     10.12 o 
   1   3  20       60.00       57.35     11.51 o 
  -4   4  20      147.16      155.98     11.48 o 
  -3   4  20      553.44      602.47     25.16 o 
  -2   4  20      960.46     1032.36     35.13 o 
  -1   4  20      467.77      481.53     32.46 o 
   0   4  20      315.88      278.82     22.81 o 
  -2   5  20       78.98       82.93     11.47 o 
  -5   0  21       32.62       31.45      6.94 o 
  -3   0  21      117.89      132.28     17.72 o 
  -5   1  21        8.79        3.10      5.08 o 
  -4   1  21      336.56      354.05     27.24 o 
  -3   1  21        2.03       -0.03      4.06 o 
  -2   1  21       18.53       18.23      5.78 o 
  -1   1  21       64.09       35.39     11.13 o 
  -5   2  21       13.83       28.07      6.93 o 
  -4   2  21        2.47       -4.34      5.78 o 
  -3   2  21      324.28      392.88     30.13 o 
  -2   2  21       33.99       25.93      9.79 o 
  -1   2  21       15.17        8.46      7.05 o 
  -4   3  21      364.60      371.78     22.39 o 
  -3   3  21      220.97      285.47     22.09 o 
  -2   3  21      461.12      513.41     31.35 o 
                                                 
